# Supplementary material for: Genome-Wide Association Studies Using 3VmrMLM Model Provide New Insights into Branched-Chain Amino Acid Contents in Rice Grains
Source: Plants (Basel). 2023 Aug 17;12(16):2970. doi: 10.3390/plants12162970 (PMC10459631; doi:10.3390/plants12162970)
Supplement: Supplementary file 1 [file plants-12-02970-s001.zip]

Archive with 1 entries (1 files):
- plants-2502040-Supplementary.xlsx
