# Supplementary material for: Genome-Wide Association Studies Using 3VmrMLM Model Provide New Insights into Branched-Chain Amino Acid Contents in Rice Grains
Source: Plants (Basel). 2023 Aug 17;12(16):2970. doi: 10.3390/plants12162970 (PMC10459631; doi:10.3390/plants12162970)
Supplement: Supplementary file 1 [file plants-12-02970-s001.zip › plants-2502040-Supplementary.xlsx]

## Sheet: Supplementary Table S1
Supplementary Table S1 | Summary of QTNs detected from branched-chain amino acid (BCAA) content dataset.
Phenotypic dataset	QTN	SNP	Chromosome	Position	LOD	R2 (%)	P-value	Reported QTN/gene	Reference
Val_2012r1	sf0102494485	G/A	1	2494485	21.3105	1.5224	3.90805e-23
Val_2012r1	sf0118214386	G/A	1	18214386	26.6205	4.9929	1.71687e-28
Val_2012r1	sf0223410555	C/T	2	23410555	9.6915	2.8305	2.38108e-11
Val_2012r1	sf0235097792	A/G	2	35097792	7.6783	2.1003	2.7429e-09
Val_2012r1	sf0300924430	T/C	3	924430	7.7082	1.4154	2.55569e-09
Val_2012r1	sf0304611485	A/C	3	4611485	16.6205	4.1112	2.16077e-18
Val_2012r1	sf0314541678	A/T	3	14541678	13.3697	2.0015	4.27814e-15
Val_2012r1	sf0404879370	T/C	4	4879370	8.57	0.8351	3.34013e-10
Val_2012r1	sf0519341345	A/G	5	19341345	23.2291	5.2878	4.51917e-25
Val_2012r1	sf0615634953	G/A	6	15634953	11.2357	1.8172	6.3351e-13
Val_2012r1	sf0622321011	A/G	6	22321011	11.3629	3.5484	4.70075e-13
Val_2012r1	sf0715846532	T/G	7	15846532	33.0257	8.0801	6.07558e-35
Val_2012r1	sf0717287572	A/G	7	17287572	9.5484	1.6669	3.33369e-11
Val_2012r1	sf0800559008	A/G	8	559008	8.1045	2.3759	1.00182e-09
Val_2012r1	sf0805268073	A/G	8	5268073	9.3082	2.3153	5.86732e-11
Val_2012r1	sf0808399063	A/C	8	8399063	12.2247	1.1549	6.23888e-14
Val_2012r1	sf0817807097	A/G	8	17807097	4.8368	1.4154	2.36451e-06
Val_2012r1	sf0823315926	C/T	8	23315926	14.497	1.7028	3.06889e-16
Val_2012r1	sf0906998404	A/G	9	6998404	16.7621	4.6932	1.55329e-18
Val_2012r1	sf0909786626	A/T	9	9786626	17.9412	1.1673	9.94866e-20
Val_2012r1	sf1003097364	T/C	10	3097364	13.7764	1.0034	1.65309e-15
Val_2012r1	sf1022007504	A/G	10	22007504	12.1289	1.5013	7.80678e-14
Val_2012r1	sf1109859946	A/T	11	9859946	20.5819	2.0469	2.12818e-22
Val_2012r1	sf1127194519	T/C	11	27194519	7.9069	2.3284	1.59775e-09
Val_2012r1	sf1216110825	A/G	12	16110825	16.9567	1.5391	9.86753e-19
Val_2012r1	sf1217921701	T/C	12	17921701	26.1366	2.6225	5.27876e-28
Val_2012r1	sf1218757593	C/G	12	18757593	12.3167	1.5037	5.02875e-14
Val_2012r1	sf1226515649	T/C	12	26515649	14.3334	3.8699	4.49716e-16
Val_2012r1	sf1226791763	T/C	12	26791763	4.3663	1.2423	7.32288e-06
Val_2012r2	sf0131772849	A/G	1	31772849	27.3697	5.0578	3.0173e-29
Val_2012r2	sf0203487279	T/C	2	3487279	13.7013	2.0449	1.97035e-15
Val_2012r2	sf0210500334	T/G	2	10500334	15.1305	1.2859	6.98882e-17
Val_2012r2	sf0213619294	G/A	2	13619294	6.1249	1.3589	1.09123e-07
Val_2012r2	sf0324139792	G/A	3	24139792	8.1287	2.7136	9.46244e-10
Val_2012r2	sf0325865584	T/C	3	25865584	23.1227	3.6366	5.78698e-25
Val_2012r2	sf0401796783	C/T	4	1796783	8.2664	1.3464	6.83724e-10
Val_2012r2	sf0404385105	A/G	4	4385105	17.6951	5.0981	1.765e-19
Val_2012r2	sf0409505117	G/A	4	9505117	10.5832	3.1858	2.92902e-12
Val_2012r2	sf0415751227	T/A	4	15751227	15.2322	1.46	5.51233e-17
Val_2012r2	sf0423608606	T/A	4	23608606	15.9839	2.0227	9.53791e-18
Val_2012r2	sf0429288135	A/G	4	29288135	8.8704	2.6333	1.64537e-10
Val_2012r2	sf0519375036	C/T	5	19375036	13.4379	2.1868	3.64774e-15
Val_2012r2	sf0614396447	A/G	6	14396447	19.4145	1.6962	3.21891e-21
Val_2012r2	sf0622321011	A/G	6	22321011	17.5696	6.2017	2.36462e-19
Val_2012r2	sf0701148687	A/G	7	1148687	8.6151	1.1381	3.00343e-10
Val_2012r2	sf0712038914	C/A	7	12038914	5.8512	1.1115	2.09362e-07
Val_2012r2	sf0814424860	T/C	8	14424860	10.713	1.3652	2.15976e-12
Val_2012r2	sf0820240591	T/C	8	20240591	17.7883	4.7325	1.42059e-19	OsMCCB	Sun et al. New Phytol 2020, 228, 1548-1558.
Val_2012r2	sf0906548106	A/G	9	6548106	17.4393	1.2467	3.20343e-19
Val_2012r2	sf0908336244	G/A	9	8336244	17.2865	1.5917	4.57384e-19
Val_2012r2	sf0909377971	T/C	9	9377971	29.2701	3.2176	3.67198e-31
Val_2012r2	sf1000885540	A/G	10	885540	16.6082	2.6235	2.22347e-18
Val_2012r2	sf1103421417	A/G	11	3421417	21.1307	2.726	5.9379e-23	OsAUX5	Shi et al. Mol Plant 2022, 16, 322-336.
Val_2012r2	sf1124500755	G/A	11	24500755	5.8558	1.3596	2.0709e-07
Val_2012r2	sf1127243232	G/A	11	27243232	7.6935	2.2095	2.64598e-09
Val_2012r2	sf1127689329	T/C	11	27689329	3.9844	1.2681	1.8399e-05
Val_2012r2	sf1217456054	A/G	12	17456054	20.034	2.4094	7.61355e-22
Val_2012r2	sf1226973487	T/A	12	26973487	14.8435	1.2592	1.36594e-16
Val_2013r1	sf0201977803	C/A	2	1977803	23.8487	3.5714	1.07123e-25
Val_2013r1	sf0203288033	A/G	2	3288033	6.9268	3.0012	1.62482e-08
Val_2013r1	sf0225030243	A/G	2	25030243	15.5206	4.68	2.81156e-17
Val_2013r1	sf0319436967	T/C	3	19436967	6.7518	1.8944	2.46069e-08
Val_2013r1	sf0403232931	T/C	4	3232931	6.7334	1.8212	2.57086e-08
Val_2013r1	sf0412780001	C/T	4	12780001	18.2432	2.368	4.92318e-20
Val_2013r1	sf0431255462	A/C	4	31255462	10.7818	1.8336	1.83741e-12
Val_2013r1	sf0500881716	A/G	5	881716	29.4921	4.248	2.19448e-31
Val_2013r1	sf0510881015	G/A	5	10881015	6.708	1.216	2.73004e-08
Val_2013r1	sf0515046692	A/G	5	15046692	7.7578	2.0068	2.27253e-09
Val_2013r1	sf0719619070	C/A	7	19619070	24.3206	3.7972	3.58007e-26
Val_2013r1	sf0915192336	G/A	9	15192336	17.6098	3.9968	2.15327e-19
Val_2013r1	sf1004092289	G/A	10	4092289	13.7554	2.6603	1.73608e-15
Val_2013r1	sf1021145869	A/G	10	21145869	12.4291	2.2568	3.86558e-14
Val_2013r1	sf1128450920	G/A	11	28450920	13.6075	2.7363	2.45355e-15
Val_2013r1	sf1214992264	G/C	12	14992264	19.7279	3.6785	1.55228e-21
Val_2013r1	sf1220336708	G/A	12	20336708	10.2708	2.0832	6.10015e-12
Val_2013r2	sf0402954802	G/A	4	2954802	10.7053	1.6295	2.19923e-12
Val_2013r2	sf0404081139	A/T	4	4081139	6.0617	1.5981	1.26821e-07
Val_2013r2	sf0404385105	A/G	4	4385105	11.1187	4.3237	8.33477e-13
Val_2013r2	sf0622699790	C/T	6	22699790	9.2236	2.9186	7.16014e-11
Val_2013r2	sf0704440829	A/G	7	4440829	22.7715	3.6926	1.30886e-24
Val_2013r2	sf0708992617	A/G	7	8992617	8.5599	3.5979	3.42074e-10
Val_2013r2	sf0717299037	T/A	7	17299037	13.1447	2.5931	7.24085e-15
Val_2013r2	sf0804979333	G/A	8	4979333	11.4157	1.3851	4.15323e-13	18.29 kb upstream of sf0804997625	Chen et al. Nat Commun 2016, 7, 12767.
Val_2013r2	sf0806343634	T/C	8	6343634	13.3289	2.8173	4.70691e-15
Val_2013r2	sf0823935830	C/G	8	23935830	14.5644	1.8752	2.62184e-16
Val_2013r2	sf1002269238	T/C	10	2269238	9.2703	1.186	6.41548e-11
Val_2013r2	sf1010137703	G/A	10	10137703	7.6657	2.3582	2.82554e-09
Val_2013r2	sf1022007504	A/G	10	22007504	15.9584	3.0854	1.01237e-17
Val_2013r2	sf1103642539	A/G	11	3642539	20.3019	8.713	4.082e-22
Val_2013r2	sf1110274696	T/C	11	10274696	10.5349	4.0359	3.28074e-12
Val_2013r2	sf1117348423	T/C	11	17348423	8.9221	2.0828	1.45653e-10
Val_2013r2	sf1124110669	G/A	11	24110669	8.6143	3.2273	3.00884e-10
Val_2013r2	sf1124726178	A/C	11	24726178	5.6155	1.7707	3.67258e-07
Val_2013r2	sf1126811585	T/C	11	26811585	9.905	3.032	1.44116e-11
Val_2013r2	sf1127075320	G/A	11	27075320	10.6578	2.3289	2.45845e-12
Val_BLUP	sf0102494485	G/A	1	2494485	14.4945	1.1613	3.08636e-16
Val_BLUP	sf0201977803	C/A	2	1977803	14.6683	1.2728	2.05693e-16
Val_BLUP	sf0301253392	A/T	3	1253392	5.9385	1.6054	1.70046e-07
Val_BLUP	sf0307797909	T/C	3	7797909	33.7901	4.7612	1.03361e-35
Val_BLUP	sf0334561593	T/G	3	34561593	24.8629	4.2869	1.01589e-26
Val_BLUP	sf0400623077	A/G	4	623077	10.3512	3.1736	5.0507e-12
Val_BLUP	sf0402340314	G/A	4	2340314	16.7117	3.6522	1.74673e-18
Val_BLUP	sf0404879370	T/C	4	4879370	16.3833	1.9434	3.75717e-18
Val_BLUP	sf0420742035	A/G	4	20742035	10.6843	3.5025	2.31024e-12
Val_BLUP	sf0515344354	G/A	5	15344354	14.8478	1.6808	1.35254e-16
Val_BLUP	sf0519247592	T/C	5	19247592	10.0569	2.6729	1.00847e-11
Val_BLUP	sf0622363112	C/T	6	22363112	7.4221	2.2276	5.02801e-09
Val_BLUP	sf0701148687	A/G	7	1148687	8.7041	1.2281	2.4346e-10
Val_BLUP	sf0705220868	A/T	7	5220868	6.7323	1.5369	2.57736e-08
Val_BLUP	sf0706302354	G/A	7	6302354	6.4773	1.7435	4.72077e-08
Val_BLUP	sf0710899004	A/G	7	10899004	10.6658	1.1041	2.4127e-12
Val_BLUP	sf0714473467	C/T	7	14473467	12.2943	0.9553	5.29989e-14
Val_BLUP	sf0726937957	G/C	7	26937957	20.3379	1.8289	3.75438e-22
Val_BLUP	sf0817467942	C/G	8	17467942	16.4785	3.9592	3.00931e-18	13.10 kb upstream of QTN-sf0817481044	Chen et al. Nat Commun 2016, 7, 12767.
Val_BLUP	sf0817794219	G/A	8	17794219	11.1265	1.8648	8.18429e-13
Val_BLUP	sf0819955092	T/G	8	19955092	23.4927	9.197	2.44941e-25	25.26 kb downstream of QTN-sf0819929831	Chen et al. Nat Commun 2016, 7, 12767.
Val_BLUP	sf0827466230	T/G	8	27466230	14.0441	2.5403	8.84197e-16
Val_BLUP	sf0909377971	T/C	9	9377971	15.9211	1.7319	1.10433e-17
Val_BLUP	sf1014871615	G/C	10	14871615	13.4769	1.5693	3.32924e-15
Val_BLUP	sf1103421417	A/G	11	3421417	18.1097	2.4518	6.71842e-20	OsAUX5	Shi et al. Mol Plant 2022, 16, 322-336.
Val_BLUP	sf1105254588	G/A	11	5254588	10.285	2.0055	5.90019e-12
Val_BLUP	sf1121652719	A/T	11	21652719	19.2113	2.5174	5.16689e-21
Leu_2012r1	sf0123834786	T/C	1	23834786	5.8825	1.7084	1.94297e-07
Leu_2012r1	sf0227136932	A/C	2	27136932	12.0516	1.242	9.35715e-14
Leu_2012r1	sf0312924109	T/C	3	12924109	12.9612	1.4126	1.11247e-14
Leu_2012r1	sf0401475387	T/C	4	1475387	6.2496	1.3828	8.11051e-08
Leu_2012r1	sf0412866411	T/C	4	12866411	23.487	2.5603	2.48257e-25
Leu_2012r1	sf0416408409	C/G	4	16408409	15.7431	1.152	1.67307e-17
Leu_2012r1	sf0504625398	G/A	5	4625398	3.9069	1.3529	2.219e-05
Leu_2012r1	sf0528267096	T/C	5	28267096	7.4055	1.1497	5.22928e-09
Leu_2012r1	sf0607744968	T/C	6	7744968	7.2632	1.9004	7.32326e-09
Leu_2012r1	sf0611542161	T/C	6	11542161	10.3765	0.9999	4.75915e-12
Leu_2012r1	sf0623215914	G/C	6	23215914	28.0127	2.6982	6.78721e-30
Leu_2012r1	sf0714314646	A/C	7	14314646	19.0965	1.9836	6.74853e-21
Leu_2012r1	sf0810498321	T/C	8	10498321	28.2409	3.5511	3.99709e-30
Leu_2012r1	sf0901038207	A/G	9	1038207	6.8411	1.0711	1.9911e-08
Leu_2012r1	sf0905791404	G/T	9	5791404	25.889	2.1945	9.37805e-28
Leu_2012r1	sf0908946451	T/C	9	8946451	11.6184	2.2597	2.58214e-13
Leu_2012r1	sf1008794808	G/A	10	8794808	18.4796	3.0834	2.83839e-20
Leu_2012r1	sf1011134649	A/T	10	11134649	24.5529	2.3098	2.08687e-26
Leu_2012r1	sf1011766435	T/C	10	11766435	10.8183	1.1598	1.68679e-12
Leu_2012r1	sf1107072771	G/A	11	7072771	9.222	1.8426	7.18751e-11
Leu_2012r1	sf1109127718	T/G	11	9127718	14.4233	1.1372	3.64541e-16
Leu_2012r1	sf1112776574	A/G	11	12776574	10.9544	3.5829	1.22538e-12
Leu_2012r1	sf1125718656	A/G	11	25718656	11.6719	0.9629	2.27773e-13
Leu_2012r1	sf1127380749	A/G	11	27380749	5.833	2.0143	2.18624e-07
Leu_2012r1	sf1207700947	A/T	12	7700947	15.3471	1.4223	4.21521e-17
Leu_2012r1	sf1217088571	C/T	12	17088571	15.8963	1.4017	1.17007e-17
Leu_2012r1	sf1218404538	T/C	12	18404538	15.9848	2.5749	9.51718e-18
Leu_2012r1	sf1225461839	T/C	12	25461839	17.0303	1.5456	8.31231e-19	OsMCCA	Sun et al. New Phytol 2020, 228, 1548-1558.
Leu_2012r2	sf0100714563	A/C	1	714563	20.3435	3.4727	3.70582e-22
Leu_2012r2	sf0134681327	G/A	1	34681327	6.9914	1.0178	1.39422e-08
Leu_2012r2	sf0209989748	A/G	2	9989748	13.6875	1.6542	2.03473e-15
Leu_2012r2	sf0225201112	G/A	2	25201112	36.1282	2.7672	4.59113e-38
Leu_2012r2	sf0235910703	A/G	2	35910703	5.5781	1.0533	4.01536e-07
Leu_2012r2	sf0324318220	G/A	3	24318220	19.3692	2.0422	3.57693e-21
Leu_2012r2	sf0410174756	T/C	4	10174756	12.8072	1.2312	1.59507e-14
Leu_2012r2	sf0504625398	G/A	5	4625398	5.1568	1.5432	1.09875e-06
Leu_2012r2	sf0516486902	G/A	5	16486902	10.92	1.1332	1.32852e-12
Leu_2012r2	sf0600075110	T/C	6	75110	17.6533	1.4853	1.94549e-19
Leu_2012r2	sf0606738848	A/G	6	6738848	29.0141	2.8925	6.64897e-31
Leu_2012r2	sf0617021037	C/T	6	17021037	7.6068	2.1509	3.24791e-09
Leu_2012r2	sf0618397062	G/A	6	18397062	33.3303	2.8227	2.99955e-35
Leu_2012r2	sf0624799547	T/C	6	24799547	10.4832	0.8969	3.70443e-12
Leu_2012r2	sf0701498741	A/G	7	1498741	11.5506	2.6428	3.02688e-13
Leu_2012r2	sf0701694721	T/G	7	1694721	20.2937	2.065	4.16035e-22
Leu_2012r2	sf0704753742	A/G	7	4753742	34.0145	2.4725	6.14434e-36
Leu_2012r2	sf0706131308	C/T	7	6131308	10.4481	0.7987	4.02244e-12
Leu_2012r2	sf0810448041	T/A	8	10448041	12.6564	2.1659	2.27014e-14
Leu_2012r2	sf0816346721	T/C	8	16346721	14.1873	1.2841	6.32711e-16
Leu_2012r2	sf0816763960	T/A	8	16763960	24.6621	2.8287	1.61947e-26
Leu_2012r2	sf0902271921	C/T	9	2271921	12.9126	0.9656	1.24654e-14
Leu_2012r2	sf0905683211	T/C	9	5683211	24.603	2.0779	1.85771e-26
Leu_2012r2	sf0911370587	T/C	9	11370587	11.9874	3.7071	1.08762e-13
Leu_2012r2	sf0916441956	C/T	9	16441956	17.6219	2.2818	2.09336e-19
Leu_2012r2	sf1011149430	A/G	10	11149430	8.8595	2.703	1.68812e-10
Leu_2012r2	sf1013948251	T/C	10	13948251	6.2626	1.4466	7.86325e-08
Leu_2012r2	sf1020004519	C/T	10	20004519	19.61	1.6683	2.04257e-21
Leu_2012r2	sf1115598640	C/A	11	15598640	12.1388	0.7612	7.62766e-14
Leu_2012r2	sf1118453135	T/G	11	18453135	22.3662	2.429	3.35729e-24
Leu_2012r2	sf1120535601	A/T	11	20535601	8.4603	1.5402	4.32637e-10
Leu_2012r2	sf1127982888	G/T	11	27982888	7.5627	1.298	3.60444e-09
Leu_2012r2	sf1217959997	T/C	12	17959997	15.9705	2.1786	9.84026e-18
Leu_2012r2	sf1219345129	T/C	12	19345129	5.2855	1.1534	8.07491e-07
Leu_2013r1	sf0102757167	A/T	1	2757167	22.0399	2.4495	7.16846e-24
Leu_2013r1	sf0108784617	A/T	1	8784617	8.5004	2.4636	3.93629e-10
Leu_2013r1	sf0110205552	C/T	1	10205552	21.0597	3.4831	7.00386e-23
Leu_2013r1	sf0130203340	G/A	1	30203340	7.8988	3.3925	1.62846e-09
Leu_2013r1	sf0206778257	G/T	2	6778257	9.0102	1.8157	1.18356e-10
Leu_2013r1	sf0220263582	A/G	2	20263582	18.887	2.516	1.09923e-20
Leu_2013r1	sf0227136932	A/C	2	27136932	15.6606	1.9917	2.02797e-17
Leu_2013r1	sf0235910703	A/G	2	35910703	13.8515	3.8589	1.38677e-15
Leu_2013r1	sf0329150642	A/T	3	29150642	12.9857	2.2436	1.0505e-14
Leu_2013r1	sf0334636114	A/G	3	34636114	14.9838	2.1375	9.84412e-17
Leu_2013r1	sf0417580262	C/T	4	17580262	8.4093	1.9476	4.88015e-10
Leu_2013r1	sf0421900215	T/C	4	21900215	10.6658	1.2159	2.41268e-12
Leu_2013r1	sf0427785578	A/G	4	27785578	16.5585	1.9224	2.49689e-18
Leu_2013r1	sf0529555372	G/A	5	29555372	11.202	2.3856	6.85544e-13
Leu_2013r1	sf0626583322	A/G	6	26583322	8.2089	1.7669	7.82978e-10
Leu_2013r1	sf0709305088	T/C	7	9305088	8.842	2.7779	1.75896e-10
Leu_2013r1	sf0711167346	T/C	7	11167346	24.5857	2.7772	1.93381e-26
Leu_2013r1	sf0804966174	G/A	8	4966174	8.6568	3.0113	2.72202e-10
Leu_2013r1	sf0904005610	T/C	9	4005610	6.2904	1.1365	7.36142e-08
Leu_2013r1	sf0907101573	T/C	9	7101573	28.0075	3.2205	6.86935e-30
Leu_2013r1	sf1006650713	T/G	10	6650713	10.1986	3.5436	7.22819e-12
Leu_2013r1	sf1107370065	T/C	11	7370065	5.8614	2.2176	2.04315e-07
Leu_2013r1	sf1118426352	G/C	11	18426352	17.8601	5.2632	1.20181e-19
Leu_2013r1	sf1127981489	A/G	11	27981489	22.2268	2.8554	4.64294e-24
Leu_2013r1	sf0110130323	G/A	1	10130323	22.1272	2.0738	5.85203e-24
Leu_2013r2	sf0205661008	C/A	2	5661008	14.9438	1.5055	1.08085e-16	OsbZIP18	Sun et al. New Phytol 2020, 228, 1548-1558.
Leu_2013r2	sf0208070662	G/C	2	8070662	20.8263	2.7459	1.20535e-22
Leu_2013r2	sf0225830113	T/C	2	25830113	7.6216	1.3818	3.13643e-09
Leu_2013r2	sf0321812166	G/A	3	21812166	4.946	1.9853	1.81979e-06
Leu_2013r2	sf0331083232	T/C	3	31083232	12.5973	1.1241	2.60707e-14
Leu_2013r2	sf0406038460	T/C	4	6038460	19.23	1.7618	4.94633e-21
Leu_2013r2	sf0608765681	A/G	6	8765681	19.4671	2.3027	2.84821e-21
Leu_2013r2	sf0621273158	C/T	6	21273158	15.3134	1.3374	4.5602e-17
Leu_2013r2	sf0623980228	C/T	6	23980228	27.0165	3.3828	6.8491e-29
Leu_2013r2	sf0624064034	A/G	6	24064034	14.903	2.7604	1.18884e-16
Leu_2013r2	sf0706131308	C/T	7	6131308	26.7992	2.7638	1.13386e-28
Leu_2013r2	sf0707240926	C/T	7	7240926	13.7907	5.3546	1.59883e-15
Leu_2013r2	sf0717674195	A/G	7	17674195	12.0315	3.0792	9.80854e-14
Leu_2013r2	sf0725292893	G/T	7	25292893	18.6124	1.5459	2.08334e-20
Leu_2013r2	sf0727205072	C/T	7	27205072	13.1282	1.5929	7.52695e-15
Leu_2013r2	sf0813182381	C/T	8	13182381	9.6117	2.2716	2.87225e-11
Leu_2013r2	sf0912142112	A/G	9	12142112	20.6416	3.5724	1.85226e-22
Leu_2013r2	sf1102662824	G/A	11	2662824	20.353	1.7226	3.6244e-22
Leu_2013r2	sf1108638658	G/T	11	8638658	28.5173	2.5716	2.10536e-30
Leu_2013r2	sf1118252134	T/C	11	18252134	18.9805	4.417	8.8421e-21
Leu_2013r2	sf1118552838	T/C	11	18552838	21.4241	2.1757	3.00136e-23
Leu_2013r2	sf1121173824	A/T	11	21173824	13.3673	1.7592	4.30268e-15
Leu_2013r2	sf1124102294	C/T	11	24102294	9.47	2.4476	4.00878e-11
Leu_2013r2	sf1204129055	C/T	12	4129055	15.1011	2.3815	7.48579e-17
Leu_2013r2	sf1209699971	A/G	12	9699971	13.1803	1.3061	6.66265e-15
Leu_2013r2	sf1220142325	G/A	12	20142325	12.4339	2.1559	3.82177e-14
Leu_BLUP	sf0102757167	A/T	1	2757167	17.2748	1.821	4.7003e-19
Leu_BLUP	sf0212361983	G/A	2	12361983	8.748	1.1655	2.19529e-10
Leu_BLUP	sf0403987167	A/G	4	3987167	4.9392	1.2721	1.84997e-06
Leu_BLUP	sf0406038460	T/C	4	6038460	35.3238	3.9604	2.95915e-37
Leu_BLUP	sf0414500497	G/T	4	14500497	24.0252	3.3722	7.10869e-26
Leu_BLUP	sf0416408409	C/G	4	16408409	15.9197	1.3742	1.10788e-17
Leu_BLUP	sf0417103950	C/A	4	17103950	6.9826	1.5687	1.42374e-08
Leu_BLUP	sf0504625398	G/A	5	4625398	10.8431	4.5977	1.59134e-12
Leu_BLUP	sf0529555372	G/A	5	29555372	11.0424	2.2893	9.96988e-13
Leu_BLUP	sf0618397062	G/A	6	18397062	13.7364	1.4287	1.81511e-15
Leu_BLUP	sf0709305088	T/C	7	9305088	5.6772	1.7077	3.16955e-07
Leu_BLUP	sf0711424509	C/T	7	11424509	10.2818	4.2108	5.94451e-12
Leu_BLUP	sf0717150797	A/G	7	17150797	8.9811	2.2514	1.26746e-10
Leu_BLUP	sf0717703361	C/T	7	17703361	5.2388	1.0782	9.02944e-07
Leu_BLUP	sf0808723591	A/T	8	8723591	12.1137	2.2446	8.09001e-14
Leu_BLUP	sf0810749006	A/G	8	10749006	5.2849	2.1752	8.08737e-07
Leu_BLUP	sf0815347583	G/T	8	15347583	11.1079	1.7994	8.5496e-13
Leu_BLUP	sf0905791404	G/T	9	5791404	18.6582	1.7888	1.87266e-20
Leu_BLUP	sf0910109384	C/T	9	10109384	4.9837	2.1186	1.6626e-06
Leu_BLUP	sf1008794808	G/A	10	8794808	17.2936	3.3777	4.49901e-19
Leu_BLUP	sf1020312471	G/A	10	20312471	8.7871	2.0634	2.00227e-10
Leu_BLUP	sf1100732297	T/C	11	732297	6.8777	2.4123	1.82544e-08
Leu_BLUP	sf1105853682	C/T	11	5853682	12.5387	3.6209	2.99026e-14
Leu_BLUP	sf1120357086	T/C	11	20357086	11.6421	1.4085	2.44291e-13
Leu_BLUP	sf1120555771	C/T	11	20555771	10.6344	4.5235	2.59712e-12
Leu_BLUP	sf1207700947	A/T	12	7700947	16.6465	1.8313	2.03367e-18
Ile_2012r1	sf0103299620	T/C	1	3299620	6.8146	0.9319	2.12027e-08
Ile_2012r1	sf0117039118	T/C	1	17039118	8.716	0.4146	2.36745e-10
Ile_2012r1	sf0201977803	C/A	2	1977803	14.7796	0.7074	1.58584e-16
Ile_2012r1	sf0219759212	A/G	2	19759212	6.9382	0.6142	1.58166e-08
Ile_2012r1	sf0220169065	A/G	2	20169065	27.5321	5.239	2.07008e-29
Ile_2012r1	sf0407678034	C/T	4	7678034	12.9985	1.1379	1.01939e-14
Ile_2012r1	sf0428015956	T/C	4	28015956	10.4049	0.6447	4.45186e-12
Ile_2012r1	sf0433200919	G/A	4	33200919	13.9776	2.8972	1.03289e-15
Ile_2012r1	sf0504201903	A/G	5	4201903	5.7891	0.6359	2.42745e-07
Ile_2012r1	sf0504419770	T/C	5	4419770	6.213	0.6207	8.84774e-08
Ile_2012r1	sf0508810071	G/A	5	8810071	8.6347	0.8503	2.86767e-10
Ile_2012r1	sf0518573362	G/A	5	18573362	7.4118	0.6037	5.151e-09
Ile_2012r1	sf0524904258	T/C	5	24904258	14.3087	0.7346	4.76459e-16
Ile_2012r1	sf0600825407	C/T	6	825407	21.8524	1.7607	1.10862e-23
Ile_2012r1	sf0606055009	T/C	6	6055009	9.2137	1.25	7.32965e-11
Ile_2012r1	sf0608765681	A/G	6	8765681	22.8533	1.4724	1.0823e-24
Ile_2012r1	sf0611560233	T/C	6	11560233	7.7823	0.4412	2.14461e-09
Ile_2012r1	sf0617716596	C/G	6	17716596	16.8216	0.8929	1.35202e-18
Ile_2012r1	sf0618504659	T/C	6	18504659	27.8275	1.2107	1.043e-29
Ile_2012r1	sf0701768847	A/G	7	1768847	20.5938	1.2863	2.06988e-22
Ile_2012r1	sf0713558151	T/C	7	13558151	26.6673	1.5169	1.54003e-28
Ile_2012r1	sf0719118517	T/C	7	19118517	22.8377	1.4422	1.12227e-24
Ile_2012r1	sf0907174078	G/A	9	7174078	18.072	1.4005	7.33528e-20
Ile_2012r1	sf0913078791	C/T	9	13078791	12.9834	0.648	1.05619e-14
Ile_2012r1	sf1005472936	T/C	10	5472936	16.4819	0.9215	2.98531e-18
Ile_2012r1	sf1007624231	C/T	10	7624231	19.7619	1.0247	1.43406e-21
Ile_2012r1	sf1012750142	A/G	10	12750142	9.7695	0.7228	1.98175e-11
Ile_2012r1	sf1014575498	A/G	10	14575498	12.0663	1.3086	9.04089e-14
Ile_2012r1	sf1108248556	G/A	11	8248556	10.5081	0.8868	3.49341e-12
Ile_2012r1	sf1127926543	A/T	11	27926543	5.4793	0.9829	5.08314e-07
Ile_2012r1	sf1128289973	T/C	11	28289973	6.4647	0.6712	4.86429e-08
Ile_2012r1	sf1209743736	C/T	12	9743736	16.2246	1.0541	5.43977e-18
Ile_2012r1	sf1218856821	C/T	12	18856821	7.4748	1.231	4.43833e-09
Ile_2012r2	sf0130120297	A/C	1	30120297	12.5823	0.989	2.7005e-14
Ile_2012r2	sf0204181061	A/G	2	4181061	17.7224	2.0244	1.6562e-19
Ile_2012r2	sf0219759212	A/G	2	19759212	19.3704	1.9234	3.56745e-21
Ile_2012r2	sf0220169065	A/G	2	20169065	8.5606	1.5317	3.41483e-10
Ile_2012r2	sf0224288217	T/C	2	24288217	6.7006	1.126	2.77836e-08
Ile_2012r2	sf0321424264	A/C	3	21424264	19.8635	2.2966	1.13203e-21
Ile_2012r2	sf0333571718	C/T	3	33571718	19.646	1.0151	1.87825e-21
Ile_2012r2	sf0413121511	G/A	4	13121511	12.144	0.7263	7.53525e-14
Ile_2012r2	sf0427205126	A/T	4	27205126	17.5858	2.9152	2.27695e-19
Ile_2012r2	sf0603276296	T/C	6	3276296	15.4145	0.8333	3.60143e-17
Ile_2012r2	sf0703246211	T/G	7	3246211	27.7549	1.6165	1.23448e-29
Ile_2012r2	sf0703739432	A/G	7	3739432	29.8519	2.2265	9.52682e-32
Ile_2012r2	sf0706103432	A/T	7	6103432	37.8368	2.092	8.77942e-40
Ile_2012r2	sf0712008589	A/T	7	12008589	9.1008	1.3189	9.56026e-11
Ile_2012r2	sf0721401667	C/T	7	21401667	15.5225	1.3717	2.79943e-17
Ile_2012r2	sf0813666391	T/G	8	13666391	17.2308	0.981	5.20867e-19
Ile_2012r2	sf0816398966	G/C	8	16398966	8.3706	0.6485	5.34585e-10
Ile_2012r2	sf0819128310	A/G	8	19128310	6.2626	0.824	7.86409e-08
Ile_2012r2	sf0902310832	A/G	9	2310832	9.69	0.4693	2.38925e-11
Ile_2012r2	sf0909552918	G/T	9	9552918	6.2194	1.2331	8.71503e-08
Ile_2012r2	sf1108192319	T/C	11	8192319	5.1598	0.7353	1.09073e-06
Ile_2012r2	sf1109095847	A/G	11	9095847	16.2297	1.977	5.376e-18
Ile_2012r2	sf1110487600	C/T	11	10487600	15.3998	0.7683	3.72706e-17
Ile_2012r2	sf1117331001	A/G	11	17331001	10.7575	1.1	1.94557e-12
Ile_2012r2	sf1118360692	G/A	11	18360692	4.0778	0.7282	1.46827e-05
Ile_2012r2	sf1122411182	T/G	11	22411182	37.4026	1.8459	2.40001e-39
Ile_2012r2	sf1128289973	T/C	11	28289973	4.9536	0.5337	1.78726e-06
Ile_2012r2	sf1208742558	C/T	12	8742558	25.9347	1.5862	8.43448e-28
Ile_2012r2	sf1222080325	T/G	12	22080325	19.7303	1.3187	1.54371e-21
Ile_2013r1	sf0100945934	C/T	1	945934	15.5579	1.761	2.5775e-17
Ile_2013r1	sf0111536959	T/C	1	11536959	16.5509	2.3232	2.54184e-18
Ile_2013r1	sf0115844031	A/G	1	15844031	10.7266	1.1685	2.09164e-12
Ile_2013r1	sf0122963699	A/G	1	22963699	7.3749	1.1551	5.62177e-09
Ile_2013r1	sf0123140594	G/A	1	23140594	11.9052	1.6586	1.31851e-13
Ile_2013r1	sf0214433923	A/G	2	14433923	14.7644	0.863	1.64319e-16
Ile_2013r1	sf0217740190	G/A	2	17740190	9.7275	2.4457	2.18789e-11
Ile_2013r1	sf0220165492	G/T	2	20165492	11.3603	2.6814	4.72918e-13
Ile_2013r1	sf0224383779	A/G	2	24383779	13.4953	0.9018	3.18941e-15
Ile_2013r1	sf0227136932	A/C	2	27136932	26.5191	2.263	2.17263e-28
Ile_2013r1	sf0306399085	A/G	3	6399085	32.0797	3.0259	5.44317e-34
Ile_2013r1	sf0314086984	G/A	3	14086984	24.7945	2.2573	1.1908e-26
Ile_2013r1	sf0326096198	T/A	3	26096198	11.1815	2.074	7.19315e-13
Ile_2013r1	sf0332320809	T/C	3	32320809	12.9045	0.9087	1.27043e-14
Ile_2013r1	sf0406176500	T/C	4	6176500	26.575	1.7774	1.90785e-28
Ile_2013r1	sf0501983525	A/G	5	1983525	9.1958	1.9205	7.64452e-11
Ile_2013r1	sf0529321302	G/A	5	29321302	14.3704	1.7409	4.12436e-16
Ile_2013r1	sf0600586184	A/G	6	586184	14.2119	1.8325	5.97376e-16
Ile_2013r1	sf0801967130	G/A	8	1967130	6.0871	1.1417	1.19391e-07
Ile_2013r1	sf0802801605	A/T	8	2801605	24.123	1.5358	5.66522e-26
Ile_2013r1	sf0810980646	T/A	8	10980646	11.2264	1.0613	6.47445e-13
Ile_2013r1	sf0906570121	T/C	9	6570121	18.8519	1.7585	1.19292e-20
Ile_2013r1	sf1002475086	T/C	10	2475086	18.8106	2.18	1.31337e-20
Ile_2013r1	sf1007567703	T/A	10	7567703	9.4175	0.9216	4.53639e-11
Ile_2013r1	sf1008794808	G/A	10	8794808	14.5907	1.8175	2.46538e-16
Ile_2013r1	sf1107454489	T/A	11	7454489	17.3312	1.0647	4.12193e-19
Ile_2013r1	sf1206481208	A/G	12	6481208	15.6143	2.0535	2.25967e-17
Ile_2013r1	sf1208222947	T/C	12	8222947	13.764	2.0412	1.70146e-15
Ile_2013r1	sf1225269505	G/A	12	25269505	15.2584	1.5549	5.18461e-17
Ile_2013r2	sf0115589262	T/C	1	15589262	23.9027	2.1685	9.44994e-26
Ile_2013r2	sf0130120297	A/C	1	30120297	22.2462	2.5989	4.43805e-24
Ile_2013r2	sf0208674965	T/A	2	8674965	6.1856	1.6558	9.44447e-08
Ile_2013r2	sf0220169065	A/G	2	20169065	9.7417	2.4697	2.11564e-11
Ile_2013r2	sf0222672544	C/T	2	22672544	5.0918	1.5984	1.28354e-06
Ile_2013r2	sf0324318220	G/A	3	24318220	19.6682	2.0111	1.78371e-21
Ile_2013r2	sf0400025344	A/G	4	25344	5.2532	1.618	8.72475e-07
Ile_2013r2	sf0433008960	C/T	4	33008960	10.9402	3.1441	1.26705e-12
Ile_2013r2	sf0502106447	C/T	5	2106447	10.9475	3.43	1.24548e-12
Ile_2013r2	sf0608765681	A/G	6	8765681	20.2188	1.8902	4.95319e-22
Ile_2013r2	sf0705905978	T/G	7	5905978	21.8562	2.3888	1.09879e-23
Ile_2013r2	sf0712008589	A/T	7	12008589	9.6733	1.9795	2.48496e-11
Ile_2013r2	sf0723859952	A/C	7	23859952	11.3452	0.9272	4.89976e-13
Ile_2013r2	sf0912507235	A/G	9	12507235	6.4026	1.3075	5.63791e-08
Ile_2013r2	sf1004624226	T/C	10	4624226	14.0774	1.2249	8.18024e-16
Ile_2013r2	sf1108801403	T/C	11	8801403	7.8825	1.7701	1.69244e-09
Ile_2013r2	sf1114128852	T/A	11	14128852	8.6872	0.9502	2.53354e-10
Ile_2013r2	sf1118360692	G/A	11	18360692	14.7784	3.9422	1.59026e-16
Ile_2013r2	sf1127926543	A/T	11	27926543	6.5709	1.7467	3.78005e-08
Ile_2013r2	sf1128289973	T/C	11	28289973	6.9119	1.0596	1.68347e-08
Ile_2013r2	sf1200018399	C/T	12	18399	5.4746	1.283	5.14062e-07
Ile_2013r2	sf1206159340	T/C	12	6159340	11.3706	1.7625	4.61688e-13
Ile_2013r2	sf1214716368	T/C	12	14716368	5.1668	0.9122	1.07261e-06
Ile_2013r2	sf1218856821	C/T	12	18856821	6.5553	1.5821	3.92318e-08
Ile_BLUP	sf0103142240	T/G	1	3142240	7.9314	1.0911	1.50773e-09
Ile_BLUP	sf0122963699	A/G	1	22963699	9.234	1.003	6.98694e-11
Ile_BLUP	sf0124055224	A/G	1	24055224	14.7789	1.8394	1.58833e-16
Ile_BLUP	sf0202189320	T/C	2	2189320	19.4567	1.5388	2.91828e-21
Ile_BLUP	sf0208676182	C/T	2	8676182	13.961	0.657	1.07375e-15
Ile_BLUP	sf0220169065	A/G	2	20169065	16.3419	2.7093	4.13801e-18
Ile_BLUP	sf0301647244	A/G	3	1647244	21.0395	1.5068	7.34016e-23
Ile_BLUP	sf0316470286	C/T	3	16470286	29.6775	1.6394	1.42752e-31
Ile_BLUP	sf0332320809	T/C	3	32320809	27.9361	1.4702	8.1063e-30
Ile_BLUP	sf0427202052	A/G	4	27202052	9.6443	1.0542	2.66054e-11
Ile_BLUP	sf0433008960	C/T	4	33008960	34.2399	7.0798	3.64524e-36
Ile_BLUP	sf0501983525	A/G	5	1983525	10.2176	1.473	6.91333e-12
Ile_BLUP	sf0508646701	A/G	5	8646701	14.0346	1.2763	9.04055e-16
Ile_BLUP	sf0515055484	A/G	5	15055484	9.0582	0.4898	1.05716e-10
Ile_BLUP	sf0519341345	A/G	5	19341345	9.0667	1.1368	1.03618e-10
Ile_BLUP	sf0608529248	G/A	6	8529248	8.6423	1.6007	2.8169e-10
Ile_BLUP	sf0611560233	T/C	6	11560233	10.056	0.536	1.01051e-11
Ile_BLUP	sf0619437833	G/A	6	19437833	13.9811	2.0069	1.0244e-15
Ile_BLUP	sf0625467729	T/C	6	25467729	17.6582	1.7425	1.92352e-19
Ile_BLUP	sf0703739432	A/G	7	3739432	12.0408	0.7203	9.59687e-14
Ile_BLUP	sf0710588755	C/T	7	10588755	5.9935	1.1774	1.49174e-07
Ile_BLUP	sf0714988512	T/C	7	14988512	34.2135	1.9131	3.87524e-36
Ile_BLUP	sf0819173079	G/C	8	19173079	7.2213	0.7806	8.08669e-09
Ile_BLUP	sf0906570121	T/C	9	6570121	16.4275	1.0375	3.38945e-18
Ile_BLUP	sf0909552918	G/T	9	9552918	4.3203	0.7521	8.18142e-06
Ile_BLUP	sf1002678341	T/C	10	2678341	19.5158	1.3883	2.54313e-21
Ile_BLUP	sf1014527194	T/G	10	14527194	19.7925	1.4139	1.33569e-21
Ile_BLUP	sf1108801403	T/C	11	8801403	28.0815	4.4537	5.78537e-30
Ile_BLUP	sf1109371127	T/C	11	9371127	13.9076	0.7655	1.21642e-15
Ile_BLUP	sf1118287581	A/C	11	18287581	19.7215	2.4033	1.57556e-21
Ile_BLUP	sf1208222947	T/C	12	8222947	9.2151	0.9146	7.30566e-11
Ile_BLUP	sf1215344424	C/T	12	15344424	14.5907	0.9546	2.4656e-16
Ile_BLUP	sf1218856821	C/T	12	18856821	8.152	1.251	8.95696e-10

## Sheet: Supplementary Table S2
Supplementary Table S2 | Common QTNs identified from branched-chain amino acid (BCAA) content datasets.
Trait	Phenotypic dataset	QTN	SNP	Chromosome	Position	LOD	R2 (%)	P-value
Val	2012r1|BLUP	sf0102494485	G/A	1	2494485	21.3105	1.5224	3.90805e-23
Val	2013r1|BLUP	sf0201977803	C/A	2	1977803	16.6611	2.6025	1.96579e-18
Val	2012r2|2013r2	sf0404385105	A/G	4	4385105	20.6309	4.3992	1.8989e-22
Val	2012r1|BLUP	sf0404879370	T/C	4	4879370	8.57	0.8351	3.34013e-10
Val	2012r1|2012r2	sf0622321011	A/G	6	22321011	11.3629	3.5484	4.70075e-13
Val	2012r2|BLUP	sf0701148687	A/G	7	1148687	23.04	2.4026	7.01396e-25
Val	2012r2|BLUP	sf0909377971	T/C	9	9377971	31.8504	2.587	9.26036e-34
Val	2012r1|2013r2	sf1022007504	A/G	10	22007504	26.3528	2.9639	3.19596e-28
Val	2012r2|BLUP	sf1103421417	A/G	11	3421417	21.1307	2.726	5.9379e-23
Leu	2013r1|BLUP	sf0102757167	A/T	1	2757167	37.3504	2.7676	2.70829e-39
Leu	2012r1|2013r1	sf0227136932	A/C	2	27136932	28.459	2.1046	2.40991e-30
Leu	2012r2|2013r1	sf0235910703	A/G	2	35910703	5.5781	1.0533	4.01536e-07
Leu	2013r2|BLUP	sf0406038460	T/C	4	6038460	31.8951	1.6466	8.34908e-34
Leu	2012r1|BLUP	sf0416408409	C/G	4	16408409	19.9139	0.9756	1.00685e-21
Leu	2012r1|2012r2|BLUP	sf0504625398	G/A	5	4625398	3.9069	1.3529	2.219e-05
Leu	2013r1|BLUP	sf0529555372	G/A	5	29555372	11.202	2.3856	6.85544e-13
Leu	2012r2|BLUP	sf0618397062	G/A	6	18397062	27.7004	1.9361	1.40067e-29
Leu	2012r2|2013r2	sf0706131308	C/T	7	6131308	10.4481	0.7987	4.02244e-12
Leu	2013r1|BLUP	sf0709305088	T/C	7	9305088	8.842	2.7779	1.75896e-10
Leu	2012r1|BLUP	sf0905791404	G/T	9	5791404	14.534	0.8531	2.81443e-16
Leu	2012r1|BLUP	sf1008794808	G/A	10	8794808	9.6537	0.9516	2.60223e-11
Leu	2012r1|BLUP	sf1207700947	A/T	12	7700947	15.3471	1.4223	4.21521e-17
Ile	2013r1|BLUP	sf0122963699	A/G	1	22963699	20.6363	1.3541	1.87504e-22
Ile	2012r2|2013r2	sf0130120297	A/C	1	30120297	13.7636	0.9107	1.70337e-15
Ile	2012r1|2012r2	sf0219759212	A/G	2	19759212	6.9382	0.6142	1.58166e-08
Ile	2012r1|2012r2|2013r2|BLUP	sf0220169065	A/G	2	20169065	27.5321	5.239	2.07008e-29
Ile	2013r1|BLUP	sf0332320809	T/C	3	32320809	12.9045	0.9087	1.27043e-14
Ile	2013r2|BLUP	sf0433008960	C/T	4	33008960	10.9402	3.1441	1.26705e-12
Ile	2013r1|BLUP	sf0501983525	A/G	5	1983525	9.1955	0.878	7.64965e-11
Ile	2012r1|2013r2	sf0608765681	A/G	6	8765681	19.5265	0.8775	2.48026e-21
Ile	2012r1|BLUP	sf0611560233	T/C	6	11560233	14.806	0.5398	1.49101e-16
Ile	2012r2|BLUP	sf0703739432	A/G	7	3739432	49.5807	2.0867	1.38644e-51
Ile	2012r2|2013r2	sf0712008589	A/T	7	12008589	9.1008	1.3189	9.56026e-11
Ile	2013r1|BLUP	sf0906570121	T/C	9	6570121	18.8519	1.7585	1.19292e-20
Ile	2012r2|BLUP	sf0909552918	G/T	9	9552918	6.2194	1.2331	8.71503e-08
Ile	2013r2|BLUP	sf1108801403	T/C	11	8801403	18.3847	1.8379	3.54039e-20
Ile	2012r2|2013r2	sf1118360692	G/A	11	18360692	4.0778	0.7282	1.46827e-05
Ile	2012r1|2013r2	sf1127926543	A/T	11	27926543	3.113	0.3918	0.000152956
Ile	2012r1|2012r2|2013r2	sf1128289973	T/C	11	28289973	6.4647	0.6712	4.86429e-08
Ile	2013r1|BLUP	sf1208222947	T/C	12	8222947	11.8918	0.7979	1.36067e-13
Ile	2012r1|2013r2|BLUP	sf1218856821	C/T	12	18856821	7.4748	1.231	4.43833e-09

## Sheet:  Supplementary Table S3
Supplementary Table S3 | Candidate genes of common QTNs.
Trait	QTN No.	QTN	Chromosome	Distance (kb)	MSU locus	Functional annotation
Val	1	sf0102494485	1	-118	LOC_Os01g05060	mitochondrial glycoprotein, putative, expressed
Val	1	sf0102494485	1	-117	LOC_Os01g05064	expressed protein
Val	1	sf0102494485	1	-112	LOC_Os01g05070	expressed protein
Val	1	sf0102494485	1	-109	LOC_Os01g05080	thylakoid lumenal protein, putative, expressed
Val	1	sf0102494485	1	-106	LOC_Os01g05090	expressed protein
Val	1	sf0102494485	1	-105	LOC_Os01g05100	expressed protein
Val	1	sf0102494485	1	-97	LOC_Os01g05105	expressed protein
Val	1	sf0102494485	1	-92	LOC_Os01g05120	ubiquitin fusion degradation protein, putative
Val	1	sf0102494485	1	-89	LOC_Os01g05130	expressed protein
Val	1	sf0102494485	1	-87	LOC_Os01g05140	expressed protein
Val	1	sf0102494485	1	-80	LOC_Os01g05150	expressed protein
Val	1	sf0102494485	1	-75	LOC_Os01g05160	hypothetical protein
Val	1	sf0102494485	1	-72	LOC_Os01g05170	expressed protein
Val	1	sf0102494485	1	-56	LOC_Os01g05180	expressed protein
Val	1	sf0102494485	1	-50	LOC_Os01g05200	retrotransposon protein, putative, Ty1-copia subclass
Val	1	sf0102494485	1	-46	LOC_Os01g05210	hypothetical protein
Val	1	sf0102494485	1	-41	LOC_Os01g05220	hypothetical protein
Val	1	sf0102494485	1	-37	LOC_Os01g05230	hypothetical protein
Val	1	sf0102494485	1	-29	LOC_Os01g05240	retrotransposon protein, putative, unclassified
Val	1	sf0102494485	1	-20	LOC_Os01g05250	expressed protein
Val	1	sf0102494485	1	-15	LOC_Os01g05260	hypothetical protein
Val	1	sf0102494485	1	-7	LOC_Os01g05280	hypothetical protein
Val	1	sf0102494485	1	-4	LOC_Os01g05289	expressed protein
Val	1	sf0102494485	1	2	LOC_Os01g05300	hypothetical protein
Val	1	sf0102494485	1	4	LOC_Os01g05310	expressed protein
Val	1	sf0102494485	1	8	LOC_Os01g05320	retrotransposon protein, putative, Ty1-copia subclass
Val	1	sf0102494485	1	19	LOC_Os01g05330	expressed protein
Val	1	sf0102494485	1	24	LOC_Os01g05340	hypothetical protein
Val	1	sf0102494485	1	33	LOC_Os01g05350	hypothetical protein
Val	1	sf0102494485	1	39	LOC_Os01g05360	hypothetical protein
Val	1	sf0102494485	1	40	LOC_Os01g05370	retrotransposon protein, putative, unclassified
Val	1	sf0102494485	1	46	LOC_Os01g05380	expressed protein
Val	1	sf0102494485	1	52	LOC_Os01g05390	hypothetical protein
Val	1	sf0102494485	1	55	LOC_Os01g05400	conserved hypothetical protein
Val	1	sf0102494485	1	58	LOC_Os01g05410	hypothetical protein
Val	1	sf0102494485	1	65	LOC_Os01g05420	IWS1 C-terminus family protein, putative, expressed
Val	1	sf0102494485	1	72	LOC_Os01g05430	OsRhmbd1 - Putative Rhomboid homologue, expressed
Val	1	sf0102494485	1	74	LOC_Os01g05440	XH domain containing protein, expressed
Val	1	sf0102494485	1	77	LOC_Os01g05450	hypothetical protein
Val	1	sf0102494485	1	80	LOC_Os01g05460	hypothetical protein
Val	1	sf0102494485	1	84	LOC_Os01g05470	transcription factor X1, putative, expressed
Val	1	sf0102494485	1	89	LOC_Os01g05480	expressed protein
Val	1	sf0102494485	1	94	LOC_Os01g05490	triosephosphate isomerase, cytosolic, putative, expressed
Val	1	sf0102494485	1	104	LOC_Os01g05500	zinc finger protein, putative, expressed
Val	2	sf0201977803	2	-113	LOC_Os02g04240	wee1-like protein kinase, putative, expressed
Val	2	sf0201977803	2	-102	LOC_Os02g04250	glycosyltransferase, putative, expressed
Val	2	sf0201977803	2	-95	LOC_Os02g04260	expressed protein
Val	2	sf0201977803	2	-88	LOC_Os02g04270	DNA polymerase V, putative, expressed
Val	2	sf0201977803	2	-87	LOC_Os02g04280	retrotransposon protein, putative, Ty3-gypsy subclass
Val	2	sf0201977803	2	-83	LOC_Os02g04290	retrotransposon protein, putative, unclassified
Val	2	sf0201977803	2	-80	LOC_Os02g04300	retrotransposon protein, putative, unclassified
Val	2	sf0201977803	2	-76	LOC_Os02g04310	retrotransposon protein, putative, unclassified
Val	2	sf0201977803	2	-72	LOC_Os02g04320	WD domain, G-beta repeat domain containing protein, expressed
Val	2	sf0201977803	2	-69	LOC_Os02g04325	expressed protein
Val	2	sf0201977803	2	-64	LOC_Os02g04330	5-AMP-activated protein kinase beta-1 subunit-related, putative, expressed
Val	2	sf0201977803	2	-61	LOC_Os02g04340	NIN-like protein 2, putative, expressed
Val	2	sf0201977803	2	-58	LOC_Os02g04350	retrotransposon protein, putative, unclassified
Val	2	sf0201977803	2	-56	LOC_Os02g04360	conserved hypothetical protein
Val	2	sf0201977803	2	-48	LOC_Os02g04369	expressed protein
Val	2	sf0201977803	2	-44	LOC_Os02g04380	hypothetical protein
Val	2	sf0201977803	2	-40	LOC_Os02g04390	hypothetical protein
Val	2	sf0201977803	2	-34	LOC_Os02g04400	hypothetical protein
Val	2	sf0201977803	2	-32	LOC_Os02g04410	hypothetical protein
Val	2	sf0201977803	2	-28	LOC_Os02g04420	expressed protein
Val	2	sf0201977803	2	-24	LOC_Os02g04430	STRUBBELIG-RECEPTOR FAMILY 1 precursor, putative, expressed
Val	2	sf0201977803	2	-12	LOC_Os02g04440	transducin family protein, putative, expressed
Val	2	sf0201977803	2	-4	LOC_Os02g04450	plant-specific domain TIGR01589 family protein, putative, expressed
Val	2	sf0201977803	2	-3	LOC_Os02g04460	ribosomal protein L3, putative, expressed
Val	2	sf0201977803	2	0	LOC_Os02g04470	retrotransposon protein, putative, unclassified
Val	2	sf0201977803	2	1	LOC_Os02g04480	cleavage and polyadenylation specificity factor, putative, expressed
Val	2	sf0201977803	2	8	LOC_Os02g04490	histone acetyltransferase HAC1, putative, expressed
Val	2	sf0201977803	2	20	LOC_Os02g04500	S-adenosyl-L-methionine-dependent methyltransferase mraW, putative, expressed
Val	2	sf0201977803	2	24	LOC_Os02g04510	UOS1, putative, expressed
Val	2	sf0201977803	2	29	LOC_Os02g04520	AGG2, putative, expressed
Val	2	sf0201977803	2	33	LOC_Os02g04530	rust resistance-like protein RP1, putative
Val	2	sf0201977803	2	43	LOC_Os02g04540	retrotransposon protein, putative, unclassified, expressed
Val	2	sf0201977803	2	58	LOC_Os02g04550	expressed protein
Val	2	sf0201977803	2	59	LOC_Os02g04560	marker Xucw84, putative, expressed
Val	2	sf0201977803	2	63	LOC_Os02g04570	conserved hypothetical protein
Val	2	sf0201977803	2	70	LOC_Os02g04580	retrotransposon protein, putative, unclassified
Val	2	sf0201977803	2	74	LOC_Os02g04590	auxin-independent growth promoter, putative
Val	2	sf0201977803	2	81	LOC_Os02g04600	transposon protein, putative, unclassified
Val	2	sf0201977803	2	86	LOC_Os02g04610	expressed protein
Val	2	sf0201977803	2	88	LOC_Os02g04620	marker Xucw84, putative
Val	2	sf0201977803	2	92	LOC_Os02g04630	sodium/calcium exchanger protein, putative, expressed
Val	2	sf0201977803	2	97	LOC_Os02g04640	Myb-like DNA-binding domain containing protein, putative, expressed
Val	2	sf0201977803	2	104	LOC_Os02g04650	activator of 90 kDa heat shock protein ATPase homolog, putative, expressed
Val	2	sf0201977803	2	109	LOC_Os02g04660	arginine N-methyltransferase 5, putative, expressed
Val	3	sf0404385105	4	-118	LOC_Os04g08010	hypothetical protein
Val	3	sf0404385105	4	-98	LOC_Os04g08034	ZOS4-02 - C2H2 zinc finger protein, expressed
Val	3	sf0404385105	4	-91	LOC_Os04g08060	ZOS4-03 - C2H2 zinc finger protein, expressed
Val	3	sf0404385105	4	-79	LOC_Os04g08070	expressed protein
Val	3	sf0404385105	4	-68	LOC_Os04g08080	expressed protein
Val	3	sf0404385105	4	-62	LOC_Os04g08110	conserved hypothetical protein
Val	3	sf0404385105	4	-57	LOC_Os04g08120	hypothetical protein
Val	3	sf0404385105	4	-55	LOC_Os04g08130	transposon protein, putative, CACTA, En/Spm sub-class
Val	3	sf0404385105	4	-47	LOC_Os04g08150	transposon protein, putative, CACTA, En/Spm sub-class
Val	3	sf0404385105	4	-44	LOC_Os04g08160	conserved hypothetical protein
Val	3	sf0404385105	4	-43	LOC_Os04g08170	CBL-interacting protein kinase, putative
Val	3	sf0404385105	4	-37	LOC_Os04g08180	expressed protein
Val	3	sf0404385105	4	-33	LOC_Os04g08190	expressed protein
Val	3	sf0404385105	4	-28	LOC_Os04g08200	conserved hypothetical protein
Val	3	sf0404385105	4	-21	LOC_Os04g08210	retrotransposon protein, putative, unclassified
Val	3	sf0404385105	4	0	LOC_Os04g08230	retrotransposon, putative, centromere-specific
Val	3	sf0404385105	4	7	LOC_Os04g08240	conserved hypothetical protein
Val	3	sf0404385105	4	11	LOC_Os04g08250	expressed protein
Val	3	sf0404385105	4	14	LOC_Os04g08260	hypothetical protein
Val	3	sf0404385105	4	18	LOC_Os04g08270	pullulanase precursor, putative, expressed
Val	3	sf0404385105	4	29	LOC_Os04g08280	retrotransposon protein, putative, Ty3-gypsy subclass, expressed
Val	3	sf0404385105	4	35	LOC_Os04g08290	ZOS4-04 - C2H2 zinc finger protein, expressed
Val	3	sf0404385105	4	44	LOC_Os04g08300	retrotransposon protein, putative, Ty3-gypsy subclass
Val	3	sf0404385105	4	47	LOC_Os04g08310	expressed protein
Val	3	sf0404385105	4	52	LOC_Os04g08320	YIF1B, putative, expressed
Val	3	sf0404385105	4	57	LOC_Os04g08330	hypothetical protein
Val	3	sf0404385105	4	63	LOC_Os04g08340	OsSigP3 - Putative Type I Signal Peptidase homologue; employs a putative Ser/Lys catalytic dyad, expressed
Val	3	sf0404385105	4	67	LOC_Os04g08350	cysteine synthase, chloroplast/chromoplast precursor, putative, expressed
Val	3	sf0404385105	4	73	LOC_Os04g08360	expressed protein
Val	3	sf0404385105	4	81	LOC_Os04g08370	Leucine Rich Repeat family protein
Val	3	sf0404385105	4	95	LOC_Os04g08390	Leucine Rich Repeat family protein, expressed
Val	3	sf0404385105	4	108	LOC_Os04g08400	retrotransposon protein, putative, unclassified
Val	4	sf0404879370	4	-118	LOC_Os04g08760	hypothetical protein
Val	4	sf0404879370	4	-111	LOC_Os04g08764	avr9/Cf-9 rapidly elicited protein 137, putative, expressed
Val	4	sf0404879370	4	-105	LOC_Os04g08768	retrotransposon protein, putative, unclassified
Val	4	sf0404879370	4	-102	LOC_Os04g08772	retrotransposon protein, putative, unclassified
Val	4	sf0404879370	4	-100	LOC_Os04g08776	retrotransposon protein, putative, Ty3-gypsy subclass
Val	4	sf0404879370	4	-94	LOC_Os04g08780	retrotransposon protein, putative, Ty1-copia subclass
Val	4	sf0404879370	4	-91	LOC_Os04g08784	retrotransposon protein, putative, unclassified
Val	4	sf0404879370	4	-83	LOC_Os04g08788	hypothetical protein
Val	4	sf0404879370	4	-79	LOC_Os04g08792	hypothetical protein
Val	4	sf0404879370	4	-72	LOC_Os04g08796	retrotransposon protein, putative, unclassified
Val	4	sf0404879370	4	-61	LOC_Os04g08800	expressed protein
Val	4	sf0404879370	4	-55	LOC_Os04g08804	transposon protein, putative, CACTA, En/Spm sub-class
Val	4	sf0404879370	4	-36	LOC_Os04g08812	hypothetical protein
Val	4	sf0404879370	4	-42	LOC_Os04g08815	hypothetical protein
Val	4	sf0404879370	4	-48	LOC_Os04g08816	transposon protein, putative, CACTA, En/Spm sub-class
Val	4	sf0404879370	4	-24	LOC_Os04g08820	hypothetical protein
Val	4	sf0404879370	4	-11	LOC_Os04g08824	cytochrome P450, putative, expressed
Val	4	sf0404879370	4	-5	LOC_Os04g08828	cytochrome P450, putative, expressed
Val	4	sf0404879370	4	13	LOC_Os04g08836	cytochrome P450 79A1, putative
Val	4	sf0404879370	4	30	LOC_Os04g08840	hypothetical protein
Val	4	sf0404879370	4	39	LOC_Os04g09260	transferase family protein, putative, expressed
Val	4	sf0404879370	4	44	LOC_Os04g09270	retrotransposon protein, putative, unclassified
Val	4	sf0404879370	4	48	LOC_Os04g09284	retrotransposon protein, putative, Ty3-gypsy subclass
Val	4	sf0404879370	4	60	LOC_Os04g09310	transposon protein, putative, CACTA, En/Spm sub-class
Val	4	sf0404879370	4	64	LOC_Os04g09320	hypothetical protein
Val	4	sf0404879370	4	70	LOC_Os04g09330	hypothetical protein
Val	4	sf0404879370	4	80	LOC_Os04g09340	hypothetical protein
Val	4	sf0404879370	4	81	LOC_Os04g09350	expressed protein
Val	4	sf0404879370	4	92	LOC_Os04g09360	retrotransposon protein, putative, Ty3-gypsy subclass
Val	4	sf0404879370	4	101	LOC_Os04g09370	retrotransposon protein, putative, Ty3-gypsy subclass
Val	4	sf0404879370	4	115	LOC_Os04g09380	retrotransposon protein, putative, Ty1-copia subclass
Val	5	sf0622321011	6	-112	LOC_Os06g37520	zinc knuckle domain containing protein
Val	5	sf0622321011	6	-104	LOC_Os06g37530	hypothetical protein
Val	5	sf0622321011	6	-98	LOC_Os06g37540	hypothetical protein
Val	5	sf0622321011	6	-82	LOC_Os06g37550	hypothetical protein
Val	5	sf0622321011	6	-70	LOC_Os06g37560	beta-galactosidase precursor, putative, expressed
Val	5	sf0622321011	6	-66	LOC_Os06g37570	expressed protein
Val	5	sf0622321011	6	-64	LOC_Os06g37580	hypothetical protein
Val	5	sf0622321011	6	-62	LOC_Os06g37590	1-aminocyclopropane-1-carboxylate oxidase protein, putative, expressed
Val	5	sf0622321011	6	-59	LOC_Os06g37600	expressed protein
Val	5	sf0622321011	6	-50	LOC_Os06g37610	Cyclopropane-fatty-acyl-phospholipid synthase, putative, expressed
Val	5	sf0622321011	6	-46	LOC_Os06g37620	protein kinase family protein, putative, expressed
Val	5	sf0622321011	6	-35	LOC_Os06g37630	transposon protein, putative, Mariner sub-class
Val	5	sf0622321011	6	-20	LOC_Os06g37640	expressed protein
Val	5	sf0622321011	6	-15	LOC_Os06g37650	hypothetical protein
Val	5	sf0622321011	6	-8	LOC_Os06g37660	OsPP2Ac-1 - Phosphatase 2A isoform 1 belonging to family 1, expressed
Val	5	sf0622321011	6	-2	LOC_Os06g37670	S-locus-like receptor protein kinase, putative, expressed
Val	5	sf0622321011	6	5	LOC_Os06g37680	expressed protein
Val	5	sf0622321011	6	9	LOC_Os06g37690	S-locus-like receptor protein kinase, putative
Val	5	sf0622321011	6	14	LOC_Os06g37700	hypothetical protein
Val	5	sf0622321011	6	16	LOC_Os06g37710	hypothetical protein
Val	5	sf0622321011	6	16	LOC_Os06g37720	retrotransposon protein, putative, Ty3-gypsy subclass
Val	5	sf0622321011	6	23	LOC_Os06g37730	retrotransposon protein, putative, Ty3-gypsy subclass
Val	5	sf0622321011	6	27	LOC_Os06g37740	hypothetical protein
Val	5	sf0622321011	6	30	LOC_Os06g37750	S-locus-like receptor protein kinase, putative, expressed
Val	5	sf0622321011	6	34	LOC_Os06g37760	transposon protein, putative, unclassified
Val	5	sf0622321011	6	39	LOC_Os06g37770	hypothetical protein
Val	5	sf0622321011	6	40	LOC_Os06g37780	hypothetical protein
Val	5	sf0622321011	6	42	LOC_Os06g37790	hypothetical protein
Val	5	sf0622321011	6	48	LOC_Os06g37800	conserved hypothetical protein
Val	5	sf0622321011	6	53	LOC_Os06g37810	resistance protein, putative
Val	5	sf0622321011	6	54	LOC_Os06g37820	Leucine Rich Repeat family protein
Val	5	sf0622321011	6	66	LOC_Os06g37830	transposon protein, putative, CACTA, En/Spm sub-class
Val	5	sf0622321011	6	74	LOC_Os06g37840	resistance protein, putative, expressed
Val	5	sf0622321011	6	83	LOC_Os06g37850	transposon protein, putative, CACTA, En/Spm sub-class
Val	5	sf0622321011	6	94	LOC_Os06g37860	transposon protein, putative, CACTA, En/Spm sub-class
Val	5	sf0622321011	6	103	LOC_Os06g37870	hypothetical protein
Val	5	sf0622321011	6	106	LOC_Os06g37880	hypothetical protein
Val	5	sf0622321011	6	112	LOC_Os06g37890	transposon protein, putative, unclassified
Val	5	sf0622321011	6	119	LOC_Os06g37899	retrotransposon protein, putative, unclassified
Val	6	sf0701148687	7	-101	LOC_Os07g02800	MYB family transcription factor, putative, expressed
Val	6	sf0701148687	7	-91	LOC_Os07g02810	L-ascorbate oxidase homolog precursor, putative, expressed
Val	6	sf0701148687	7	-87	LOC_Os07g02820	expressed protein
Val	6	sf0701148687	7	-83	LOC_Os07g02840	PS60, putative
Val	6	sf0701148687	7	-81	LOC_Os07g02850	DUF538 domain containing protein, putative, expressed
Val	6	sf0701148687	7	-78	LOC_Os07g02860	hypothetical protein
Val	6	sf0701148687	7	-72	LOC_Os07g02870	DUF538 domain containing protein, putative
Val	6	sf0701148687	7	-67	LOC_Os07g02880	DUF538 domain containing protein, putative, expressed
Val	6	sf0701148687	7	-65	LOC_Os07g02890	OsFBX209 - F-box domain containing protein, expressed
Val	6	sf0701148687	7	-63	LOC_Os07g02900	DUF538 domain containing protein, putative
Val	6	sf0701148687	7	-60	LOC_Os07g02910	OsFBL33 - F-box domain and LRR containing protein, expressed
Val	6	sf0701148687	7	-59	LOC_Os07g02920	DUF538 domain containing protein, putative, expressed
Val	6	sf0701148687	7	-54	LOC_Os07g02930	OsFBX210 - F-box domain containing protein
Val	6	sf0701148687	7	-53	LOC_Os07g02940	DUF538 domain containing protein, putative, expressed
Val	6	sf0701148687	7	-47	LOC_Os07g02950	expressed protein
Val	6	sf0701148687	7	-44	LOC_Os07g02960	expressed protein
Val	6	sf0701148687	7	-40	LOC_Os07g02970	expressed protein
Val	6	sf0701148687	7	-37	LOC_Os07g02980	hypothetical protein
Val	6	sf0701148687	7	-33	LOC_Os07g02990	expressed protein
Val	6	sf0701148687	7	-28	LOC_Os07g03000	receptor-like protein kinase precursor, putative, expressed
Val	6	sf0701148687	7	-18	LOC_Os07g03015	hypothetical protein
Val	6	sf0701148687	7	-14	LOC_Os07g03020	hypothetical protein
Val	6	sf0701148687	7	-7	LOC_Os07g03025	expressed protein
Val	6	sf0701148687	7	-4	LOC_Os07g03030	expressed protein
Val	6	sf0701148687	7	6	LOC_Os07g03050	expressed protein
Val	6	sf0701148687	7	10	LOC_Os07g03060	expressed protein
Val	6	sf0701148687	7	16	LOC_Os07g03070	tetratricopeptide repeat containing protein, putative, expressed
Val	6	sf0701148687	7	23	LOC_Os07g03080	conserved hypothetical protein
Val	6	sf0701148687	7	27	LOC_Os07g03090	OsFBX211 - F-box domain containing protein
Val	6	sf0701148687	7	30	LOC_Os07g03100	OsFBX212 - F-box domain containing protein, expressed
Val	6	sf0701148687	7	33	LOC_Os07g03110	OsFBX213 - F-box domain containing protein, expressed
Val	6	sf0701148687	7	44	LOC_Os07g03120	expressed protein
Val	6	sf0701148687	7	49	LOC_Os07g03130	PDV2, putative, expressed
Val	6	sf0701148687	7	52	LOC_Os07g03140	ternary complex factor MIP1, putative
Val	6	sf0701148687	7	63	LOC_Os07g03150	H-BTB5 - Bric-a-Brac, Tramtrack, Broad Complex BTB domain with H family conserved sequence, expressed
Val	6	sf0701148687	7	79	LOC_Os07g03160	WD domain, G-beta repeat domain containing protein, expressed
Val	6	sf0701148687	7	90	LOC_Os07g03170	expressed protein
Val	6	sf0701148687	7	95	LOC_Os07g03180	GCRP3 - Glycine and cysteine rich family protein precursor, expressed
Val	6	sf0701148687	7	99	LOC_Os07g03190	PHLOEM 2-LIKE A10, putative, expressed
Val	6	sf0701148687	7	105	LOC_Os07g03200	phytosulfokines precursor, putative, expressed
Val	6	sf0701148687	7	110	LOC_Os07g03210	hypothetical protein
Val	6	sf0701148687	7	118	LOC_Os07g03220	bZIP transcription factor domain containing protein, expressed
Val	7	sf0909377971	9	-109	LOC_Os09g15250	retrotransposon protein, putative, unclassified, expressed
Val	7	sf0909377971	9	-94	LOC_Os09g15260	hypothetical protein
Val	7	sf0909377971	9	-64	LOC_Os09g15270	retrotransposon protein, putative, unclassified
Val	7	sf0909377971	9	-62	LOC_Os09g15280	retrotransposon protein, putative, unclassified
Val	7	sf0909377971	9	-56	LOC_Os09g15284	expressed protein
Val	7	sf0909377971	9	-55	LOC_Os09g15290	hypothetical protein
Val	7	sf0909377971	9	-44	LOC_Os09g15300	transposon protein, putative, CACTA, En/Spm sub-class
Val	7	sf0909377971	9	-37	LOC_Os09g15310	conserved hypothetical protein
Val	7	sf0909377971	9	-16	LOC_Os09g15320	ubiquitin-conjugating enzyme, putative, expressed
Val	7	sf0909377971	9	-8	LOC_Os09g15330	transporter family protein, putative, expressed
Val	7	sf0909377971	9	0	LOC_Os09g15340	hydrolase, NUDIX family, domain containing protein, expressed
Val	7	sf0909377971	9	6	LOC_Os09g15350	expressed protein
Val	7	sf0909377971	9	10	LOC_Os09g15360	hypothetical protein
Val	7	sf0909377971	9	18	LOC_Os09g15365	hydrophobic protein, putative
Val	7	sf0909377971	9	20	LOC_Os09g15370	expressed protein
Val	7	sf0909377971	9	26	LOC_Os09g15380	retrotransposon protein, putative, unclassified
Val	7	sf0909377971	9	41	LOC_Os09g15389	expressed protein
Val	7	sf0909377971	9	52	LOC_Os09g15400	inositol monophosphatase family protein, putative
Val	7	sf0909377971	9	55	LOC_Os09g15410	retrotransposon protein, putative, unclassified
Val	7	sf0909377971	9	58	LOC_Os09g15420	NAD dependent epimerase/dehydratase family protein, putative, expressed
Val	7	sf0909377971	9	66	LOC_Os09g15430	zinc finger family protein, putative, expressed
Val	7	sf0909377971	9	73	LOC_Os09g15440	OsFBX311 - F-box domain containing protein
Val	7	sf0909377971	9	76	LOC_Os09g15450	retrotransposon protein, putative, unclassified
Val	7	sf0909377971	9	80	LOC_Os09g15460	retrotransposon protein, putative, Ty3-gypsy subclass
Val	7	sf0909377971	9	86	LOC_Os09g15470	retrotransposon protein, putative, Ty3-gypsy subclass
Val	7	sf0909377971	9	97	LOC_Os09g15480	Ser/Thr-rich protein T10 in DGCR region, putative, expressed
Val	7	sf0909377971	9	104	LOC_Os09g15490	hypothetical protein
Val	7	sf0909377971	9	107	LOC_Os09g15500	peroxidase precursor, putative
Val	7	sf0909377971	9	111	LOC_Os09g15510	peroxidase precursor, putative, expressed
Val	7	sf0909377971	9	117	LOC_Os09g15520	oleosin, putative, expressed
Val	7	sf0909377971	9	118	LOC_Os09g15530	hypothetical protein
Val	7	sf0909377971	9	119	LOC_Os09g15540	OsFBX312 - F-box domain containing protein, expressed
Val	8	sf1022007504	10	-117	LOC_Os10g40840	retrotransposon protein, putative, LINE subclass
Val	8	sf1022007504	10	-110	LOC_Os10g40859	matrixin family protein
Val	8	sf1022007504	10	-108	LOC_Os10g40880	flavonol synthase/flavanone 3-hydroxylase, putative, expressed
Val	8	sf1022007504	10	-102	LOC_Os10g40890	retrotransposon protein, putative, unclassified
Val	8	sf1022007504	10	-97	LOC_Os10g40900	flavonol synthase/flavanone 3-hydroxylase, putative
Val	8	sf1022007504	10	-91	LOC_Os10g40920	pentatricopeptide, putative, expressed
Val	8	sf1022007504	10	-85	LOC_Os10g40934	flavonol synthase/flavanone 3-hydroxylase, putative, expressed
Val	8	sf1022007504	10	-83	LOC_Os10g40950	polyol transporter 5, putative, expressed
Val	8	sf1022007504	10	-81	LOC_Os10g40960	oxidoreductase, 2OG-Fe oxygenase family protein, putative, expressed
Val	8	sf1022007504	10	-64	LOC_Os10g40990	flavonol synthase/flavanone 3-hydroxylase, putative, expressed
Val	8	sf1022007504	10	-59	LOC_Os10g41000	retrotransposon protein, putative, unclassified, expressed
Val	8	sf1022007504	10	-55	LOC_Os10g41020	flavonol synthase/flavanone 3-hydroxylase, putative, expressed
Val	8	sf1022007504	10	-42	LOC_Os10g41030	agenet domain containing protein, putative, expressed
Val	8	sf1022007504	10	-35	LOC_Os10g41040	ternary complex factor MIP1, putative, expressed
Val	8	sf1022007504	10	-30	LOC_Os10g41050	ribosomal L18p/L5e family protein, expressed
Val	8	sf1022007504	10	-20	LOC_Os10g41060	expressed protein
Val	8	sf1022007504	10	-18	LOC_Os10g41070	glycerol-3-phosphate acyltransferase 1, putative
Val	8	sf1022007504	10	-13	LOC_Os10g41083	uncharacterized Cys-rich domain containing protein, putative, expressed
Val	8	sf1022007504	10	-11	LOC_Os10g41090	hypothetical protein
Val	8	sf1022007504	10	-6	LOC_Os10g41100	CCT motif family protein, expressed
Val	8	sf1022007504	10	0	LOC_Os10g41110	autophagy-related protein 3, putative, expressed
Val	8	sf1022007504	10	4	LOC_Os10g41120	expressed protein
Val	8	sf1022007504	10	20	LOC_Os10g41130	AP2 domain containing protein, expressed
Val	8	sf1022007504	10	26	LOC_Os10g41150	aminotransferase, classes I and II, domain containing protein, expressed
Val	8	sf1022007504	10	33	LOC_Os10g41160	expressed protein
Val	8	sf1022007504	10	38	LOC_Os10g41170	dehydrogenase, putative, expressed
Val	8	sf1022007504	10	42	LOC_Os10g41180	expressed protein
Val	8	sf1022007504	10	45	LOC_Os10g41190	transporter family protein, putative, expressed
Val	8	sf1022007504	10	49	LOC_Os10g41200	MYB family transcription factor, putative, expressed
Val	8	sf1022007504	10	57	LOC_Os10g41220	protein kinase family protein, putative, expressed
Val	8	sf1022007504	10	71	LOC_Os10g41224	expressed protein
Val	8	sf1022007504	10	73	LOC_Os10g41230	homeobox associated leucine zipper, putative, expressed
Val	8	sf1022007504	10	82	LOC_Os10g41240	dual specificity protein phosphatase, putative, expressed
Val	8	sf1022007504	10	87	LOC_Os10g41250	glycoprotein, putative, expressed
Val	8	sf1022007504	10	95	LOC_Os10g41260	MYB family transcription factor, putative, expressed
Val	8	sf1022007504	10	101	LOC_Os10g41270	triacylglycerol lipase like protein, putative
Val	8	sf1022007504	10	108	LOC_Os10g41280	hypothetical protein
Val	8	sf1022007504	10	110	LOC_Os10g41290	AGC_PVPK_like_kin82y.17 - ACG kinases include homologs to PKA, PKG and PKC, expressed
Val	8	sf1022007504	10	114	LOC_Os10g41300	expressed protein
Val	9	sf1103421417	11	-115	LOC_Os11g06770	ethylene-responsive transcription factor ERF110, putative, expressed
Val	9	sf1103421417	11	-109	LOC_Os11g06780	serine/threonine-protein kinase BRI1-like 1 precursor, putative, expressed
Val	9	sf1103421417	11	-97	LOC_Os11g06790	retrotransposon protein, putative, unclassified
Val	9	sf1103421417	11	-94	LOC_Os11g06800	retrotransposon protein, putative, unclassified
Val	9	sf1103421417	11	-86	LOC_Os11g06810	expressed protein
Val	9	sf1103421417	11	-80	LOC_Os11g06820	transmembrane amino acid transporter protein, putative, expressed
Val	9	sf1103421417	11	-72	LOC_Os11g06830	hypothetical protein
Val	9	sf1103421417	11	-65	LOC_Os11g06840	ZOS11-01 - C2H2 zinc finger protein, expressed
Val	9	sf1103421417	11	-61	LOC_Os11g06850	hypothetical protein
Val	9	sf1103421417	11	-56	LOC_Os11g06860	expressed protein
Val	9	sf1103421417	11	-54	LOC_Os11g06870	glyoxal oxidase-related, putative
Val	9	sf1103421417	11	-47	LOC_Os11g06880	acyl-CoA synthetase, putative, expressed
Val	9	sf1103421417	11	-45	LOC_Os11g06890	vacuolar ATP synthase, putative, expressed
Val	9	sf1103421417	11	-36	LOC_Os11g06900	amidase family protein, putative, expressed
Val	9	sf1103421417	11	-29	LOC_Os11g06910	myosin heavy chain-related, putative, expressed
Val	9	sf1103421417	11	-17	LOC_Os11g06920	retrotransposon protein, putative, Ty3-gypsy subclass
Val	9	sf1103421417	11	-1	LOC_Os11g06930	CBS domain-containing protein, putative, expressed
Val	9	sf1103421417	11	0	LOC_Os11g06934	expressed protein
Val	9	sf1103421417	11	15	LOC_Os11g06940	retrotransposon protein, putative, unclassified
Val	9	sf1103421417	11	17	LOC_Os11g06950	conserved hypothetical protein
Val	9	sf1103421417	11	26	LOC_Os11g06960	retrotransposon protein, putative, unclassified, expressed
Val	9	sf1103421417	11	33	LOC_Os11g06970	retrotransposon protein, putative, Ty3-gypsy subclass
Val	9	sf1103421417	11	38	LOC_Os11g06980	BURP domain containing protein, expressed
Val	9	sf1103421417	11	47	LOC_Os11g06990	expressed protein
Val	9	sf1103421417	11	56	LOC_Os11g07000	hypothetical protein
Val	9	sf1103421417	11	58	LOC_Os11g07010	hypothetical protein
Val	9	sf1103421417	11	63	LOC_Os11g07020	fructose-bisphospate aldolase isozyme, putative, expressed
Val	9	sf1103421417	11	66	LOC_Os11g07030	integrator complex subunit 3, putative, expressed
Val	9	sf1103421417	11	69	LOC_Os11g07040	CAMK_CAMK_like.43 - CAMK includes calcium/calmodulin depedent protein kinases, expressed
Val	9	sf1103421417	11	81	LOC_Os11g07050	FHA domain containing protein, putative, expressed
Val	9	sf1103421417	11	91	LOC_Os11g07060	receptor protein kinase CLAVATA1 precursor, putative, expressed
Val	9	sf1103421417	11	97	LOC_Os11g07070	conserved hypothetical protein
Val	9	sf1103421417	11	101	LOC_Os11g07080	transposon protein, putative, unclassified
Val	9	sf1103421417	11	106	LOC_Os11g07090	pectinesterase, putative, expressed
Val	9	sf1103421417	11	109	LOC_Os11g07100	receptor-like protein kinase precursor, putative, expressed
Val	9	sf1103421417	11	115	LOC_Os11g07120	receptor kinase-like protein, identical, putative, expressed
Leu	1	sf0102757167	1	-113	LOC_Os01g05540	expressed protein
Leu	1	sf0102757167	1	-106	LOC_Os01g05550	hypothetical protein
Leu	1	sf0102757167	1	-102	LOC_Os01g05560	expressed protein
Leu	1	sf0102757167	1	-96	LOC_Os01g05570	hypothetical protein
Leu	1	sf0102757167	1	-94	LOC_Os01g05580	Exo70 exocyst complex subunit family, putative, expressed
Leu	1	sf0102757167	1	-91	LOC_Os01g05585	metallothionein, putative, expressed
Leu	1	sf0102757167	1	-90	LOC_Os01g05590	retrotransposon protein, putative, unclassified
Leu	1	sf0102757167	1	-85	LOC_Os01g05600	NBS-LRR disease resistance protein, putative
Leu	1	sf0102757167	1	-82	LOC_Os01g05610	Core histone H2A/H2B/H3/H4 domain containing protein, putative, expressed
Leu	1	sf0102757167	1	-73	LOC_Os01g05620	NBS-LRR disease resistance protein, putative
Leu	1	sf0102757167	1	-70	LOC_Os01g05630	Core histone H2A/H2B/H3/H4 domain containing protein, putative, expressed
Leu	1	sf0102757167	1	-65	LOC_Os01g05640	receptor-like protein kinase 5 precursor, putative, expressed
Leu	1	sf0102757167	1	-63	LOC_Os01g05650	metallothionein, putative, expressed
Leu	1	sf0102757167	1	-53	LOC_Os01g05660	expressed protein
Leu	1	sf0102757167	1	-46	LOC_Os01g05670	3-oxo-5-alpha-steroid 4-dehydrogenase, putative, expressed
Leu	1	sf0102757167	1	-42	LOC_Os01g05680	geranylgeranyl transferase type-1 subunit beta, putative
Leu	1	sf0102757167	1	-37	LOC_Os01g05694	hypothetical protein
Leu	1	sf0102757167	1	-33	LOC_Os01g05710	expressed protein
Leu	1	sf0102757167	1	-27	LOC_Os01g05720	conserved hypothetical protein
Leu	1	sf0102757167	1	-20	LOC_Os01g05730	retrotransposon protein, putative, unclassified
Leu	1	sf0102757167	1	-10	LOC_Os01g05744	expressed protein
Leu	1	sf0102757167	1	-5	LOC_Os01g05760	PAS2, putative
Leu	1	sf0102757167	1	-1	LOC_Os01g05770	expressed protein
Leu	1	sf0102757167	1	1	LOC_Os01g05780	expressed protein
Leu	1	sf0102757167	1	7	LOC_Os01g05790	SLT1 protein, putative, expressed
Leu	1	sf0102757167	1	11	LOC_Os01g05800	inner membrane protein, putative, expressed
Leu	1	sf0102757167	1	18	LOC_Os01g05810	gamma-glutamyltranspeptidase 1 precursor, putative, expressed
Leu	1	sf0102757167	1	25	LOC_Os01g05820	gamma-glutamyltranspeptidase 1 precursor, putative, expressed
Leu	1	sf0102757167	1	33	LOC_Os01g05830	expressed protein
Leu	1	sf0102757167	1	42	LOC_Os01g05840	oxidoreductase, short chain dehydrogenase/reductase family domain containing family, expressed
Leu	1	sf0102757167	1	45	LOC_Os01g05850	conserved hypothetical protein
Leu	1	sf0102757167	1	47	LOC_Os01g05860	PPR repeat domain containing protein, putative, expressed
Leu	1	sf0102757167	1	52	LOC_Os01g05870	receptor kinase, putative, expressed
Leu	1	sf0102757167	1	57	LOC_Os01g05880	OsFBX1 - F-box domain containing protein, expressed
Leu	1	sf0102757167	1	59	LOC_Os01g05890	OsFBX2 - F-box domain containing protein
Leu	1	sf0102757167	1	61	LOC_Os01g05900	Core histone H2A/H2B/H3/H4 domain containing protein, putative
Leu	1	sf0102757167	1	72	LOC_Os01g05940	receptor kinase, putative, expressed
Leu	1	sf0102757167	1	81	LOC_Os01g05960	receptor kinase, putative, expressed
Leu	1	sf0102757167	1	86	LOC_Os01g05970	OsFBO1 - F-box and other domain containing protein, expressed
Leu	1	sf0102757167	1	93	LOC_Os01g05980	receptor kinase, putative
Leu	1	sf0102757167	1	104	LOC_Os01g06000	PPR repeat containing protein, expressed
Leu	2	sf0227136932	2	-114	LOC_Os02g44599	expressed protein
Leu	2	sf0227136932	2	-107	LOC_Os02g44610	protein kinase, putative, expressed
Leu	2	sf0227136932	2	-101	LOC_Os02g44620	hypothetical protein
Leu	2	sf0227136932	2	-95	LOC_Os02g44630	aquaporin protein, putative, expressed
Leu	2	sf0227136932	2	-80	LOC_Os02g44642	STE_MEKK_ste11_MAP3K.10 - STE kinases include homologs to sterile 7, sterile 11 and sterile 20 from yeast, expressed
Leu	2	sf0227136932	2	-77	LOC_Os02g44654	cytochrome P450, putative, expressed
Leu	2	sf0227136932	2	-68	LOC_Os02g44670	harpin-induced protein 1 domain containing protein, expressed
Leu	2	sf0227136932	2	-63	LOC_Os02g44680	allantoin permease, putative, expressed
Leu	2	sf0227136932	2	-60	LOC_Os02g44690	HSPC171 protein, putative, expressed
Leu	2	sf0227136932	2	-59	LOC_Os02g44700	zinc finger, C3HC4 type domain containing protein
Leu	2	sf0227136932	2	-55	LOC_Os02g44704	LYR motif containing protein, putative, expressed
Leu	2	sf0227136932	2	-49	LOC_Os02g44710	expressed protein
Leu	2	sf0227136932	2	-44	LOC_Os02g44720	expressed protein
Leu	2	sf0227136932	2	-36	LOC_Os02g44730	tetracycline transporter protein, putative, expressed
Leu	2	sf0227136932	2	-32	LOC_Os02g44740	expressed protein
Leu	2	sf0227136932	2	-28	LOC_Os02g44750	hypothetical protein
Leu	2	sf0227136932	2	-26	LOC_Os02g44760	hypothetical protein
Leu	2	sf0227136932	2	-20	LOC_Os02g44770	uncharacterized mscS family protein, putative, expressed
Leu	2	sf0227136932	2	-18	LOC_Os02g44780	polyprenyl synthetase, putative, expressed
Leu	2	sf0227136932	2	-12	LOC_Os02g44790	transposon protein, putative, unclassified
Leu	2	sf0227136932	2	-10	LOC_Os02g44800	hypothetical protein
Leu	2	sf0227136932	2	-6	LOC_Os02g44810	tRNA pseudouridine synthase family protein, putative, expressed
Leu	2	sf0227136932	2	-4	LOC_Os02g44820	rho-GTPase-activating protein-related, putative, expressed
Leu	2	sf0227136932	2	10	LOC_Os02g44830	hypothetical protein
Leu	2	sf0227136932	2	12	LOC_Os02g44840	hypothetical protein
Leu	2	sf0227136932	2	13	LOC_Os02g44850	GDSL-like lipase/acylhydrolase, putative
Leu	2	sf0227136932	2	15	LOC_Os02g44860	GDSL-like lipase/acylhydrolase, putative, expressed
Leu	2	sf0227136932	2	22	LOC_Os02g44870	dehydrin, putative, expressed
Leu	2	sf0227136932	2	40	LOC_Os02g44880	expressed protein
Leu	2	sf0227136932	2	45	LOC_Os02g44890	RNA-binding region RNP-1, putative, expressed
Leu	2	sf0227136932	2	61	LOC_Os02g44900	expressed protein
Leu	2	sf0227136932	2	65	LOC_Os02g44910	transmembrane protein, putative, expressed
Leu	2	sf0227136932	2	72	LOC_Os02g44920	protein kinase domain containing protein
Leu	2	sf0227136932	2	82	LOC_Os02g44930	HMG1/2, putative, expressed
Leu	2	sf0227136932	2	86	LOC_Os02g44940	RALFL8 - Rapid ALkalinization Factor RALF family protein precursor, expressed
Leu	2	sf0227136932	2	89	LOC_Os02g44950	transposon protein, putative, unclassified
Leu	2	sf0227136932	2	91	LOC_Os02g44960	retrotransposon protein, putative, Ty3-gypsy subclass
Leu	2	sf0227136932	2	95	LOC_Os02g44970	conserved hypothetical protein
Leu	2	sf0227136932	2	98	LOC_Os02g44975	expressed protein
Leu	2	sf0227136932	2	102	LOC_Os02g44980	transmembrane amino acid transporter protein, putative, expressed
Leu	2	sf0227136932	2	105	LOC_Os02g44990	OsFBDUF13 - F-box and DUF domain containing protein, expressed
Leu	2	sf0227136932	2	119	LOC_Os02g45000	expressed protein
Leu	3	sf0235910703	2	-112	LOC_Os02g58560	1,3-beta-glucan synthase component, putative, expressed
Leu	3	sf0235910703	2	-110	LOC_Os02g58570	PRLI-interacting factor A, putative, expressed
Leu	3	sf0235910703	2	-104	LOC_Os02g58580	cation efflux family protein, putative, expressed
Leu	3	sf0235910703	2	-98	LOC_Os02g58590	N-acetylglucosaminyltransferase I, putative, expressed
Leu	3	sf0235910703	2	-96	LOC_Os02g58600	conserved hypothetical protein
Leu	3	sf0235910703	2	-93	LOC_Os02g58610	protein kinase, putative, expressed
Leu	3	sf0235910703	2	-86	LOC_Os02g58620	pentatricopeptide, putative, expressed
Leu	3	sf0235910703	2	-81	LOC_Os02g58630	hypothetical protein
Leu	3	sf0235910703	2	-78	LOC_Os02g58640	tumor susceptibility gene 101, putative, expressed
Leu	3	sf0235910703	2	-71	LOC_Os02g58650	expressed protein
Leu	3	sf0235910703	2	-65	LOC_Os02g58660	ATCHX15, putative, expressed
Leu	3	sf0235910703	2	-61	LOC_Os02g58670	bZIP transcription factor domain containing protein, expressed
Leu	3	sf0235910703	2	-58	LOC_Os02g58680	hypothetical protein
Leu	3	sf0235910703	2	-54	LOC_Os02g58690	retrotransposon protein, putative, unclassified
Leu	3	sf0235910703	2	-50	LOC_Os02g58700	retrotransposon protein, putative, unclassified
Leu	3	sf0235910703	2	-44	LOC_Os02g58710	retrotransposon protein, putative, Ty3-gypsy subclass
Leu	3	sf0235910703	2	-39	LOC_Os02g58720	peroxidase precursor, putative, expressed
Leu	3	sf0235910703	2	-30	LOC_Os02g58730	ras-related protein, putative, expressed
Leu	3	sf0235910703	2	-25	LOC_Os02g58740	expressed protein
Leu	3	sf0235910703	2	-21	LOC_Os02g58750	retrotransposon protein, putative, unclassified
Leu	3	sf0235910703	2	-17	LOC_Os02g58760	retrotransposon protein, putative, unclassified
Leu	3	sf0235910703	2	-5	LOC_Os02g58770	retrotransposon protein, putative, unclassified
Leu	3	sf0235910703	2	7	LOC_Os02g58790	cell division inhibitor, putative, expressed
Leu	3	sf0235910703	2	13	LOC_Os02g58800	expressed protein
Leu	4	sf0406038460	4	-111	LOC_Os04g10940	expressed protein
Leu	4	sf0406038460	4	-99	LOC_Os04g10950	transposon protein, putative, CACTA, En/Spm sub-class
Leu	4	sf0406038460	4	-92	LOC_Os04g10960	transposon protein, putative, CACTA, En/Spm sub-class
Leu	4	sf0406038460	4	-87	LOC_Os04g10970	hypothetical protein
Leu	4	sf0406038460	4	-75	LOC_Os04g10980	transposon protein, putative, CACTA, En/Spm sub-class
Leu	4	sf0406038460	4	-67	LOC_Os04g10990	retrotransposon protein, putative, unclassified
Leu	4	sf0406038460	4	-63	LOC_Os04g11004	retrotransposon protein, putative, unclassified
Leu	4	sf0406038460	4	-56	LOC_Os04g11020	retrotransposon protein, putative, Ty3-gypsy subclass
Leu	4	sf0406038460	4	-55	LOC_Os04g11030	expressed protein
Leu	4	sf0406038460	4	-52	LOC_Os04g11040	expressed protein
Leu	4	sf0406038460	4	-33	LOC_Os04g11050	expressed protein
Leu	4	sf0406038460	4	-30	LOC_Os04g11060	expressed protein
Leu	4	sf0406038460	4	-25	LOC_Os04g11070	retrotransposon protein, putative, unclassified
Leu	4	sf0406038460	4	-11	LOC_Os04g11080	retrotransposon protein, putative, unclassified
Leu	4	sf0406038460	4	-4	LOC_Os04g11090	retrotransposon protein, putative, unclassified
Leu	4	sf0406038460	4	0	LOC_Os04g11100	hypothetical protein
Leu	4	sf0406038460	4	3	LOC_Os04g11110	hypothetical protein
Leu	4	sf0406038460	4	8	LOC_Os04g11120	expressed protein
Leu	4	sf0406038460	4	10	LOC_Os04g11130	DEF9 - Defensin and Defensin-like DEFL family, expressed
Leu	4	sf0406038460	4	16	LOC_Os04g11140	hypothetical protein
Leu	4	sf0406038460	4	19	LOC_Os04g11150	retrotransposon protein, putative, Ty1-copia subclass
Leu	4	sf0406038460	4	23	LOC_Os04g11160	retrotransposon protein, putative, Ty1-copia subclass
Leu	4	sf0406038460	4	26	LOC_Os04g11165	gamma-thionin family domain containing protein
Leu	4	sf0406038460	4	29	LOC_Os04g11170	retrotransposon protein, putative, unclassified
Leu	4	sf0406038460	4	33	LOC_Os04g11180	retrotransposon protein, putative, unclassified
Leu	4	sf0406038460	4	48	LOC_Os04g11190	hypothetical protein
Leu	4	sf0406038460	4	53	LOC_Os04g11195	gamma-thionin family domain containing protein
Leu	4	sf0406038460	4	54	LOC_Os04g11200	hypothetical protein
Leu	4	sf0406038460	4	70	LOC_Os04g11210	retrotransposon protein, putative, Ty3-gypsy subclass
Leu	4	sf0406038460	4	76	LOC_Os04g11220	retrotransposon protein, putative, Ty3-gypsy subclass
Leu	4	sf0406038460	4	91	LOC_Os04g11230	retrotransposon protein, putative, unclassified
Leu	4	sf0406038460	4	98	LOC_Os04g11240	retrotransposon protein, putative, Ty3-gypsy subclass
Leu	4	sf0406038460	4	105	LOC_Os04g11250	conserved hypothetical protein
Leu	4	sf0406038460	4	112	LOC_Os04g11260	transposon protein, putative, unclassified
Leu	4	sf0406038460	4	116	LOC_Os04g11270	hypothetical protein
Leu	4	sf0406038460	4	119	LOC_Os04g11280	retrotransposon protein, putative, Ty3-gypsy subclass
Leu	5	sf0416408409	4	-113	LOC_Os04g27870	retrotransposon protein, putative, unclassified
Leu	5	sf0416408409	4	-111	LOC_Os04g27880	retrotransposon protein, putative, unclassified
Leu	5	sf0416408409	4	-104	LOC_Os04g27890	retrotransposon protein, putative, unclassified
Leu	5	sf0416408409	4	-101	LOC_Os04g27900	retrotransposon protein, putative, unclassified
Leu	5	sf0416408409	4	-93	LOC_Os04g27910	retrotransposon protein, putative, unclassified
Leu	5	sf0416408409	4	-89	LOC_Os04g27930	hypothetical protein
Leu	5	sf0416408409	4	-82	LOC_Os04g27950	expressed protein
Leu	5	sf0416408409	4	-70	LOC_Os04g27960	B3 DNA binding domain containing protein
Leu	5	sf0416408409	4	-58	LOC_Os04g27980	glycosyl hydrolase, putative, expressed
Leu	5	sf0416408409	4	-49	LOC_Os04g27990	B3 DNA binding domain containing protein
Leu	5	sf0416408409	4	-46	LOC_Os04g28000	B3 DNA binding domain containing protein
Leu	5	sf0416408409	4	-37	LOC_Os04g28010	expressed protein
Leu	5	sf0416408409	4	-29	LOC_Os04g28020	expressed protein
Leu	5	sf0416408409	4	-28	LOC_Os04g28030	hypothetical protein
Leu	5	sf0416408409	4	-21	LOC_Os04g28040	expressed protein
Leu	5	sf0416408409	4	-13	LOC_Os04g28050	expressed protein
Leu	5	sf0416408409	4	-9	LOC_Os04g28060	expressed protein
Leu	5	sf0416408409	4	0	LOC_Os04g28074	hypothetical protein
Leu	5	sf0416408409	4	10	LOC_Os04g28100	spotted leaf 11, putative, expressed
Leu	5	sf0416408409	4	22	LOC_Os04g28120	response regulator receiver domain containing protein, expressed
Leu	5	sf0416408409	4	34	LOC_Os04g28130	two-component response regulator, putative, expressed
Leu	5	sf0416408409	4	41	LOC_Os04g28140	conserved hypothetical protein
Leu	5	sf0416408409	4	44	LOC_Os04g28150	hypothetical protein
Leu	5	sf0416408409	4	49	LOC_Os04g28160	response regulator receiver domain containing protein, expressed
Leu	5	sf0416408409	4	59	LOC_Os04g28170	expressed protein
Leu	5	sf0416408409	4	65	LOC_Os04g28180	ribosomal protein, putative, expressed
Leu	5	sf0416408409	4	71	LOC_Os04g28190	hypothetical protein
Leu	5	sf0416408409	4	81	LOC_Os04g28200	Rf1, mitochondrial precursor, putative, expressed
Leu	5	sf0416408409	4	86	LOC_Os04g28210	verticillium wilt disease resistance protein, putative, expressed
Leu	5	sf0416408409	4	97	LOC_Os04g28220	retrotransposon protein, putative, unclassified
Leu	5	sf0416408409	4	104	LOC_Os04g28234	Rf1, mitochondrial precursor, putative, expressed
Leu	5	sf0416408409	4	113	LOC_Os04g28250	cysteine proteinase inhibitor precursor, putative, expressed
Leu	6	sf0504625398	5	-119	LOC_Os05g08260	retrotransposon protein, putative, unclassified
Leu	6	sf0504625398	5	-114	LOC_Os05g08270	retrotransposon protein, putative, unclassified
Leu	6	sf0504625398	5	-106	LOC_Os05g08280	retrotransposon protein, putative, unclassified
Leu	6	sf0504625398	5	-97	LOC_Os05g08290	retrotransposon protein, putative, Ty3-gypsy subclass
Leu	6	sf0504625398	5	-92	LOC_Os05g08300	retrotransposon protein, putative, unclassified
Leu	6	sf0504625398	5	-83	LOC_Os05g08310	retrotransposon protein, putative, Ty3-gypsy subclass
Leu	6	sf0504625398	5	-80	LOC_Os05g08320	retrotransposon protein, putative, unclassified
Leu	6	sf0504625398	5	-78	LOC_Os05g08330	hypothetical protein
Leu	6	sf0504625398	5	-75	LOC_Os05g08340	hypothetical protein
Leu	6	sf0504625398	5	-68	LOC_Os05g08350	OsFBX162 - F-box domain containing protein, expressed
Leu	6	sf0504625398	5	-62	LOC_Os05g08360	rRNA 2-O-methyltransferase fibrillarin 2, putative, expressed
Leu	6	sf0504625398	5	-53	LOC_Os05g08370	CESA1 - cellulose synthase, expressed
Leu	6	sf0504625398	5	-49	LOC_Os05g08380	myosin heavy chain-related, putative
Leu	6	sf0504625398	5	-45	LOC_Os05g08390	expressed protein
Leu	6	sf0504625398	5	-41	LOC_Os05g08400	zinc finger C-x8-C-x5-C-x3-H type family protein, expressed
Leu	6	sf0504625398	5	-36	LOC_Os05g08410	ATP10 protein, expressed
Leu	6	sf0504625398	5	-33	LOC_Os05g08414	expressed protein
Leu	6	sf0504625398	5	-31	LOC_Os05g08420	expressed protein
Leu	6	sf0504625398	5	-18	LOC_Os05g08430	boron transporter protein, putative, expressed
Leu	6	sf0504625398	5	-12	LOC_Os05g08440	OsFBX163 - F-box domain containing protein, expressed
Leu	6	sf0504625398	5	-10	LOC_Os05g08450	expressed protein
Leu	6	sf0504625398	5	-2	LOC_Os05g08460	OsFBX164 - F-box domain containing protein, expressed
Leu	6	sf0504625398	5	0	LOC_Os05g08480	cytokinin-O-glucosyltransferase 1, putative, expressed
Leu	6	sf0504625398	5	10	LOC_Os05g08490	cytokinin-O-glucosyltransferase 1, putative
Leu	6	sf0504625398	5	11	LOC_Os05g08500	transposon protein, putative, unclassified
Leu	6	sf0504625398	5	18	LOC_Os05g08510	glucosyltransferase, putative
Leu	6	sf0504625398	5	27	LOC_Os05g08530	phototropic-responsive NPH3 family protein, putative, expressed
Leu	6	sf0504625398	5	35	LOC_Os05g08540	gibberellin 3-beta-dioxygenase 2-2, putative, expressed
Leu	6	sf0504625398	5	38	LOC_Os05g08550	hypothetical protein
Leu	6	sf0504625398	5	39	LOC_Os05g08554	expressed protein
Leu	6	sf0504625398	5	43	LOC_Os05g08560	transposon protein, putative, unclassified, expressed
Leu	6	sf0504625398	5	56	LOC_Os05g08570	OsIAA15 - Auxin-responsive Aux/IAA gene family member, expressed
Leu	6	sf0504625398	5	73	LOC_Os05g08580	hypothetical protein
Leu	6	sf0504625398	5	77	LOC_Os05g08590	conserved hypothetical protein
Leu	6	sf0504625398	5	79	LOC_Os05g08600	splicing factor, putative, expressed
Leu	6	sf0504625398	5	85	LOC_Os05g08610	zinc finger family protein, putative, expressed
Leu	6	sf0504625398	5	97	LOC_Os05g08620	expressed protein
Leu	6	sf0504625398	5	109	LOC_Os05g08640	transferase family protein, putative, expressed
Leu	6	sf0504625398	5	111	LOC_Os05g08650	retrotransposon protein, putative, unclassified
Leu	6	sf0504625398	5	114	LOC_Os05g08660	retrotransposon protein, putative, unclassified
Leu	7	sf0529555372	5	-114	LOC_Os05g51460	retrotransposon protein, putative, LINE subclass
Leu	7	sf0529555372	5	-108	LOC_Os05g51470	2-aminoethanethiol dioxygenase, putative, expressed
Leu	7	sf0529555372	5	-97	LOC_Os05g51480	cleavage and polyadenylation specificity factor, putative, expressed
Leu	7	sf0529555372	5	-90	LOC_Os05g51490	SIT4 phosphatase-associated protein domain containing protein, expressed
Leu	7	sf0529555372	5	-83	LOC_Os05g51500	eukaryotic translation initiation factor 5B, putative, expressed
Leu	7	sf0529555372	5	-75	LOC_Os05g51510	protein phosphatase 2C, putative, expressed
Leu	7	sf0529555372	5	-71	LOC_Os05g51520	expressed protein
Leu	7	sf0529555372	5	-66	LOC_Os05g51530	vacuolar ATP synthase subunit C, putative, expressed
Leu	7	sf0529555372	5	-63	LOC_Os05g51540	expressed protein
Leu	7	sf0529555372	5	-58	LOC_Os05g51550	DNA binding protein, putative, expressed
Leu	7	sf0529555372	5	-42	LOC_Os05g51560	CK1_CaseinKinase_1.8 - CK1 includes the casein kinase 1 kinases, expressed
Leu	7	sf0529555372	5	-37	LOC_Os05g51570	vacuolar-processing enzyme precursor, putative, expressed
Leu	7	sf0529555372	5	-33	LOC_Os05g51580	hypothetical protein
Leu	7	sf0529555372	5	-31	LOC_Os05g51590	N-rich protein, putative, expressed
Leu	7	sf0529555372	5	-24	LOC_Os05g51610	sodium/calcium exchanger protein, putative, expressed
Leu	7	sf0529555372	5	-16	LOC_Os05g51620	expressed protein
Leu	7	sf0529555372	5	-1	LOC_Os05g51630	early-responsive to dehydration protein-related, putative, expressed
Leu	7	sf0529555372	5	5	LOC_Os05g51650	LSM domain containing protein, expressed
Leu	7	sf0529555372	5	6	LOC_Os05g51660	SCP-like extracellular protein, expressed
Leu	7	sf0529555372	5	13	LOC_Os05g51670	NAD dependent epimerase/dehydratase family protein, putative, expressed
Leu	7	sf0529555372	5	16	LOC_Os05g51680	SCP-like extracellular protein, expressed
Leu	7	sf0529555372	5	38	LOC_Os05g51690	CCT motif family protein, expressed
Leu	7	sf0529555372	5	42	LOC_Os05g51700	nucleoside diphosphate kinase, putative, expressed
Leu	7	sf0529555372	5	46	LOC_Os05g51710	pleckstrin homology domain-containing protein-related taxo, putative, expressed
Leu	7	sf0529555372	5	50	LOC_Os05g51720	hypothetical protein
Leu	7	sf0529555372	5	53	LOC_Os05g51730	retrotransposon protein, putative, Ty1-copia subclass
Leu	7	sf0529555372	5	59	LOC_Os05g51740	receptor protein kinase CLAVATA1 precursor, putative, expressed
Leu	7	sf0529555372	5	70	LOC_Os05g51750	aspartyl protease family protein, putative, expressed
Leu	7	sf0529555372	5	74	LOC_Os05g51754	expressed protein
Leu	7	sf0529555372	5	78	LOC_Os05g51760	transposon protein, putative, CACTA, En/Spm sub-class
Leu	7	sf0529555372	5	85	LOC_Os05g51770	retrotransposon protein, putative, Ty3-gypsy subclass
Leu	7	sf0529555372	5	100	LOC_Os05g51780	zinc finger, C3HC4 type domain containing protein, expressed
Leu	8	sf0618397062	6	-119	LOC_Os06g31400	retrotransposon protein, putative, Ty1-copia subclass
Leu	8	sf0618397062	6	-114	LOC_Os06g31410	transposon protein, putative, unclassified
Leu	8	sf0618397062	6	-107	LOC_Os06g31420	retrotransposon protein, putative, Ty3-gypsy subclass
Leu	8	sf0618397062	6	-100	LOC_Os06g31430	retrotransposon protein, putative, Ty3-gypsy subclass
Leu	8	sf0618397062	6	-95	LOC_Os06g31440	retrotransposon protein, putative, Ty3-gypsy subclass
Leu	8	sf0618397062	6	-91	LOC_Os06g31450	retrotransposon protein, putative, Ty3-gypsy subclass
Leu	8	sf0618397062	6	-88	LOC_Os06g31460	retrotransposon protein, putative, Ty3-gypsy subclass
Leu	8	sf0618397062	6	-86	LOC_Os06g31470	retrotransposon protein, putative, unclassified
Leu	8	sf0618397062	6	-75	LOC_Os06g31480	retrotransposon protein, putative, Ty3-gypsy subclass
Leu	8	sf0618397062	6	-71	LOC_Os06g31500	hypothetical protein
Leu	8	sf0618397062	6	-66	LOC_Os06g31520	hypothetical protein
Leu	8	sf0618397062	6	-56	LOC_Os06g31540	retrotransposon protein, putative, Ty3-gypsy subclass
Leu	8	sf0618397062	6	-51	LOC_Os06g31544	retrotransposon protein, putative, unclassified
Leu	8	sf0618397062	6	-49	LOC_Os06g31550	retrotransposon protein, putative, unclassified
Leu	8	sf0618397062	6	-41	LOC_Os06g31556	transposon protein, putative, CACTA, En/Spm sub-class
Leu	8	sf0618397062	6	-40	LOC_Os06g31562	transposon protein, putative, CACTA, En/Spm sub-class
Leu	8	sf0618397062	6	-34	LOC_Os06g31570	retrotransposon protein, putative, unclassified
Leu	8	sf0618397062	6	-31	LOC_Os06g31580	hypothetical protein
Leu	8	sf0618397062	6	-24	LOC_Os06g31589	retrotransposon protein, putative, Ty3-gypsy subclass
Leu	8	sf0618397062	6	-23	LOC_Os06g31600	retrotransposon protein, putative, Ty3-gypsy subclass
Leu	8	sf0618397062	6	-15	LOC_Os06g31620	retrotransposon protein, putative, Ty3-gypsy subclass
Leu	8	sf0618397062	6	-11	LOC_Os06g31630	retrotransposon protein, putative, Ty3-gypsy subclass
Leu	8	sf0618397062	6	-4	LOC_Os06g31640	retrotransposon protein, putative, Ty3-gypsy subclass
Leu	8	sf0618397062	6	0	LOC_Os06g31650	retrotransposon protein, putative, Ty3-gypsy subclass
Leu	8	sf0618397062	6	0	LOC_Os06g31660	retrotransposon protein, putative, Ty3-gypsy subclass
Leu	8	sf0618397062	6	5	LOC_Os06g31670	retrotransposon protein, putative, unclassified
Leu	8	sf0618397062	6	12	LOC_Os06g31680	retrotransposon protein, putative, unclassified
Leu	8	sf0618397062	6	18	LOC_Os06g31690	transposon protein, putative, CACTA, En/Spm sub-class
Leu	8	sf0618397062	6	20	LOC_Os06g31700	transposon protein, putative, CACTA, En/Spm sub-class
Leu	8	sf0618397062	6	22	LOC_Os06g31710	retrotransposon, putative, centromere-specific
Leu	8	sf0618397062	6	26	LOC_Os06g31720	retrotransposon protein, putative, unclassified
Leu	8	sf0618397062	6	30	LOC_Os06g31730	retrotransposon protein, putative, Ty3-gypsy subclass
Leu	8	sf0618397062	6	40	LOC_Os06g31740	retrotransposon protein, putative, unclassified
Leu	8	sf0618397062	6	43	LOC_Os06g31750	retrotransposon protein, putative, unclassified
Leu	8	sf0618397062	6	47	LOC_Os06g31760	retrotransposon protein, putative, unclassified
Leu	8	sf0618397062	6	54	LOC_Os06g31770	conserved hypothetical protein
Leu	8	sf0618397062	6	56	LOC_Os06g31780	retrotransposon protein, putative, unclassified
Leu	8	sf0618397062	6	62	LOC_Os06g31790	retrotransposon protein, putative, Ty3-gypsy subclass
Leu	8	sf0618397062	6	68	LOC_Os06g31800	THION2 - Plant thionin family protein precursor, expressed
Leu	8	sf0618397062	6	75	LOC_Os06g31810	hypothetical protein
Leu	8	sf0618397062	6	76	LOC_Os06g31820	transposon protein, putative, CACTA, En/Spm sub-class
Leu	8	sf0618397062	6	86	LOC_Os06g31830	retrotransposon protein, putative, Ty3-gypsy subclass
Leu	8	sf0618397062	6	94	LOC_Os06g31840	retrotransposon protein, putative, Ty3-gypsy subclass
Leu	8	sf0618397062	6	105	LOC_Os06g31850	retrotransposon protein, putative, unclassified
Leu	8	sf0618397062	6	114	LOC_Os06g31860	retrotransposon protein, putative, unclassified
Leu	9	sf0706131308	7	-114	LOC_Os07g10960	expressed protein
Leu	9	sf0706131308	7	-111	LOC_Os07g10970	leucine zipper protein-like, putative, expressed
Leu	9	sf0706131308	7	-98	LOC_Os07g10990	hypothetical protein
Leu	9	sf0706131308	7	-87	LOC_Os07g11000	structural constituent of ribosome, putative, expressed
Leu	9	sf0706131308	7	-71	LOC_Os07g11010	protein Kinase-associated protein phosphatase, putative, expressed
Leu	9	sf0706131308	7	-62	LOC_Os07g11020	rc - bHLH transcription factor regulating proanthocyanidin production in seeds
Leu	9	sf0706131308	7	-55	LOC_Os07g11030	transposon protein, putative, CACTA, En/Spm sub-class
Leu	9	sf0706131308	7	-50	LOC_Os07g11040	transposon protein, putative, CACTA, En/Spm sub-class
Leu	9	sf0706131308	7	-41	LOC_Os07g11050	IPP transferase, putative, expressed
Leu	9	sf0706131308	7	-16	LOC_Os07g11060	expressed protein
Leu	9	sf0706131308	7	-10	LOC_Os07g11070	DUF630/DUF632 domains containing protein, putative, expressed
Leu	9	sf0706131308	7	-4	LOC_Os07g11080	retrotransposon protein, putative, unclassified
Leu	9	sf0706131308	7	-2	LOC_Os07g11090	retrotransposon protein, putative, unclassified
Leu	9	sf0706131308	7	0	LOC_Os07g11100	hypothetical protein
Leu	9	sf0706131308	7	1	LOC_Os07g11110	NAD dependent epimerase/dehydratase family protein, putative, expressed
Leu	9	sf0706131308	7	4	LOC_Os07g11120	hydrolase, NUDIX family, domain containing protein, expressed
Leu	9	sf0706131308	7	13	LOC_Os07g11130	retrotransposon protein, putative, Ty3-gypsy subclass
Leu	9	sf0706131308	7	14	LOC_Os07g11150	expressed protein
Leu	9	sf0706131308	7	23	LOC_Os07g11160	transposon protein, putative, CACTA, En/Spm sub-class
Leu	9	sf0706131308	7	27	LOC_Os07g11170	retrotransposon protein, putative, Ty3-gypsy subclass
Leu	9	sf0706131308	7	29	LOC_Os07g11180	retrotransposon protein, putative, unclassified
Leu	9	sf0706131308	7	33	LOC_Os07g11190	retrotransposon protein, putative, unclassified
Leu	9	sf0706131308	7	36	LOC_Os07g11200	retrotransposon protein, putative, unclassified
Leu	9	sf0706131308	7	39	LOC_Os07g11210	retrotransposon protein, putative, Ty3-gypsy subclass
Leu	9	sf0706131308	7	44	LOC_Os07g11220	retrotransposon protein, putative, Ty3-gypsy subclass
Leu	9	sf0706131308	7	48	LOC_Os07g11230	retrotransposon protein, putative, unclassified
Leu	9	sf0706131308	7	54	LOC_Os07g11240	retrotransposon protein, putative, unclassified
Leu	9	sf0706131308	7	68	LOC_Os07g11250	hypothetical protein
Leu	9	sf0706131308	7	72	LOC_Os07g11260	retrotransposon protein, putative, Ty3-gypsy subclass
Leu	9	sf0706131308	7	79	LOC_Os07g11270	retrotransposon protein, putative, Ty3-gypsy subclass
Leu	9	sf0706131308	7	89	LOC_Os07g11280	pentatricopeptide containing protein, putative, expressed
Leu	9	sf0706131308	7	100	LOC_Os07g11290	expressed protein
Leu	9	sf0706131308	7	102	LOC_Os07g11300	expressed protein
Leu	9	sf0706131308	7	106	LOC_Os07g11310	LTPL166 - Protease inhibitor/seed storage/LTP family protein precursor, expressed
Leu	9	sf0706131308	7	109	LOC_Os07g11320	RAL1 - Seed allergenic protein RA5/RA14/RA17 precursor
Leu	9	sf0706131308	7	111	LOC_Os07g11330	RAL2 - Seed allergenic protein RA5/RA14/RA17 precursor, expressed
Leu	9	sf0706131308	7	113	LOC_Os07g11340	transposon protein, putative, CACTA, En/Spm sub-class
Leu	9	sf0706131308	7	116	LOC_Os07g11350	transposon protein, putative, CACTA, En/Spm sub-class
Leu	10	sf0709305088	7	-116	LOC_Os07g15820	hypothetical protein
Leu	10	sf0709305088	7	-109	LOC_Os07g15830	retrotransposon protein, putative, unclassified
Leu	10	sf0709305088	7	-101	LOC_Os07g15840	retrotransposon, putative, centromere-specific
Leu	10	sf0709305088	7	-93	LOC_Os07g15850	retrotransposon protein, putative, Ty1-copia subclass
Leu	10	sf0709305088	7	-89	LOC_Os07g15860	hypothetical protein
Leu	10	sf0709305088	7	-86	LOC_Os07g15870	hypothetical protein
Leu	10	sf0709305088	7	-78	LOC_Os07g15880	mitochondrial prohibitin complex protein 2, putative, expressed
Leu	10	sf0709305088	7	-70	LOC_Os07g15890	retrotransposon protein, putative, Ty1-copia subclass
Leu	10	sf0709305088	7	-63	LOC_Os07g15900	hypothetical protein
Leu	10	sf0709305088	7	-58	LOC_Os07g15910	conserved hypothetical protein
Leu	10	sf0709305088	7	-55	LOC_Os07g15920	conserved hypothetical protein
Leu	10	sf0709305088	7	-50	LOC_Os07g15930	legume lectins beta domain containing protein, expressed
Leu	10	sf0709305088	7	-43	LOC_Os07g15940	legume lectins beta domain containing protein, expressed
Leu	10	sf0709305088	7	-39	LOC_Os07g15950	hypothetical protein
Leu	10	sf0709305088	7	-23	LOC_Os07g15959	expressed protein
Leu	10	sf0709305088	7	-5	LOC_Os07g15970	erythronate-4-phosphate dehydrogenase domain containing protein
Leu	10	sf0709305088	7	9	LOC_Os07g15980	hypothetical protein
Leu	10	sf0709305088	7	13	LOC_Os07g15990	retrotransposon protein, putative, Ty3-gypsy subclass
Leu	10	sf0709305088	7	15	LOC_Os07g16000	retrotransposon protein, putative, Ty3-gypsy subclass
Leu	10	sf0709305088	7	24	LOC_Os07g16010	retrotransposon protein, putative, Ty3-gypsy subclass
Leu	10	sf0709305088	7	38	LOC_Os07g16030	expressed protein
Leu	10	sf0709305088	7	46	LOC_Os07g16040	erythronate-4-phosphate dehydrogenase domain containing protein, expressed
Leu	10	sf0709305088	7	53	LOC_Os07g16054	hypothetical protein
Leu	10	sf0709305088	7	63	LOC_Os07g16070	retrotransposon protein, putative, unclassified
Leu	10	sf0709305088	7	66	LOC_Os07g16080	retrotransposon protein, putative, unclassified
Leu	10	sf0709305088	7	71	LOC_Os07g16090	retrotransposon protein, putative, unclassified
Leu	10	sf0709305088	7	76	LOC_Os07g16100	retrotransposon protein, putative, unclassified
Leu	10	sf0709305088	7	78	LOC_Os07g16110	retrotransposon protein, putative, Ty3-gypsy subclass
Leu	10	sf0709305088	7	81	LOC_Os07g16120	retrotransposon protein, putative, unclassified
Leu	10	sf0709305088	7	89	LOC_Os07g16130	acetyltransferase, GNAT family, putative, expressed
Leu	10	sf0709305088	7	93	LOC_Os07g16140	FAD binding protein, putative, expressed
Leu	10	sf0709305088	7	99	LOC_Os07g16150	expressed protein
Leu	10	sf0709305088	7	115	LOC_Os07g16160	retrotransposon protein, putative, unclassified
Leu	10	sf0709305088	7	119	LOC_Os07g16170	retrotransposon protein, putative, unclassified
Leu	11	sf0905791404	9	-112	LOC_Os09g10370	hypothetical protein
Leu	11	sf0905791404	9	-110	LOC_Os09g10380	transposon protein, putative, unclassified
Leu	11	sf0905791404	9	-105	LOC_Os09g10390	retrotransposon protein, putative, unclassified
Leu	11	sf0905791404	9	-104	LOC_Os09g10400	transposon protein, putative, unclassified
Leu	11	sf0905791404	9	-99	LOC_Os09g10410	retrotransposon protein, putative, unclassified
Leu	11	sf0905791404	9	-94	LOC_Os09g10420	retrotransposon protein, putative, unclassified
Leu	11	sf0905791404	9	-93	LOC_Os09g10430	retrotransposon protein, putative, unclassified
Leu	11	sf0905791404	9	-85	LOC_Os09g10440	retrotransposon protein, putative, Ty3-gypsy subclass
Leu	11	sf0905791404	9	-79	LOC_Os09g10450	retrotransposon protein, putative, Ty3-gypsy subclass
Leu	11	sf0905791404	9	-74	LOC_Os09g10460	transposon protein, putative, unclassified
Leu	11	sf0905791404	9	-67	LOC_Os09g10470	retrotransposon protein, putative, Ty3-gypsy subclass
Leu	11	sf0905791404	9	-65	LOC_Os09g10480	retrotransposon protein, putative, Ty3-gypsy subclass
Leu	11	sf0905791404	9	-59	LOC_Os09g10500	retrotransposon protein, putative, Ty3-gypsy subclass
Leu	11	sf0905791404	9	-58	LOC_Os09g10510	retrotransposon protein, putative, Ty3-gypsy subclass
Leu	11	sf0905791404	9	-57	LOC_Os09g10520	hypothetical protein
Leu	11	sf0905791404	9	-47	LOC_Os09g10530	retrotransposon protein, putative, unclassified
Leu	11	sf0905791404	9	-37	LOC_Os09g10540	retrotransposon protein, putative, Ty3-gypsy subclass
Leu	11	sf0905791404	9	-30	LOC_Os09g10550	hypothetical protein
Leu	11	sf0905791404	9	-27	LOC_Os09g10560	hypothetical protein
Leu	11	sf0905791404	9	-22	LOC_Os09g10570	hypothetical protein
Leu	11	sf0905791404	9	-19	LOC_Os09g10580	hypothetical protein
Leu	11	sf0905791404	9	-6	LOC_Os09g10600	enoyl-acyl-carrier-protein reductase NADH, chloroplast precursor, expressed
Leu	11	sf0905791404	9	-3	LOC_Os09g10610	conserved hypothetical protein
Leu	11	sf0905791404	9	-2	LOC_Os09g10620	seed maturation protein LEA 4, putative
Leu	11	sf0905791404	9	1	LOC_Os09g10630	hypothetical protein
Leu	11	sf0905791404	9	4	LOC_Os09g10640	retrotransposon protein, putative, unclassified
Leu	11	sf0905791404	9	7	LOC_Os09g10650	phosphatidylinositol-4-phosphate 5-Kinase family protein, putative
Leu	11	sf0905791404	9	25	LOC_Os09g10660	hypothetical protein
Leu	11	sf0905791404	9	28	LOC_Os09g10670	hypothetical protein
Leu	11	sf0905791404	9	30	LOC_Os09g10680	hypothetical protein
Leu	11	sf0905791404	9	33	LOC_Os09g10690	expressed protein
Leu	11	sf0905791404	9	36	LOC_Os09g10700	hypothetical protein
Leu	11	sf0905791404	9	44	LOC_Os09g10710	R-interacting factor 1, putative, expressed
Leu	11	sf0905791404	9	55	LOC_Os09g10720	AP2-associated protein kinase 1, putative, expressed
Leu	11	sf0905791404	9	63	LOC_Os09g10730	expressed protein
Leu	11	sf0905791404	9	71	LOC_Os09g10740	mitochondrial import inner membrane translocase subunit Tim17, putative, expressed
Leu	11	sf0905791404	9	74	LOC_Os09g10750	rhodanese-like, putative, expressed
Leu	11	sf0905791404	9	78	LOC_Os09g10760	RNA recognition motif containing protein, putative, expressed
Leu	11	sf0905791404	9	82	LOC_Os09g10770	OsTOP6B - Topoisomerase 6 subunit B, expressed
Leu	11	sf0905791404	9	91	LOC_Os09g10780	expressed protein
Leu	11	sf0905791404	9	95	LOC_Os09g10790	retrotransposon protein, putative, unclassified
Leu	11	sf0905791404	9	103	LOC_Os09g10800	hypothetical protein
Leu	11	sf0905791404	9	106	LOC_Os09g10810	retrotransposon, putative, centromere-specific
Leu	11	sf0905791404	9	108	LOC_Os09g10820	oxidoreductase domain protein, putative, expressed
Leu	11	sf0905791404	9	114	LOC_Os09g10830	hypothetical protein
Leu	12	sf1008794808	10	-114	LOC_Os10g17360	retrotransposon protein, putative, Ty3-gypsy subclass
Leu	12	sf1008794808	10	-108	LOC_Os10g17370	retrotransposon protein, putative, Ty3-gypsy subclass
Leu	12	sf1008794808	10	-105	LOC_Os10g17380	retrotransposon protein, putative, unclassified
Leu	12	sf1008794808	10	-101	LOC_Os10g17390	retrotransposon protein, putative, unclassified
Leu	12	sf1008794808	10	-92	LOC_Os10g17400	retrotransposon, putative, centromere-specific
Leu	12	sf1008794808	10	-86	LOC_Os10g17410	retrotransposon protein, putative, unclassified
Leu	12	sf1008794808	10	-84	LOC_Os10g17430	retrotransposon protein, putative, Ty3-gypsy subclass
Leu	12	sf1008794808	10	-82	LOC_Os10g17440	retrotransposon protein, putative, unclassified
Leu	12	sf1008794808	10	-69	LOC_Os10g17454	RNA recognition motif containing protein, expressed
Leu	12	sf1008794808	10	-57	LOC_Os10g17470	retrotransposon protein, putative, unclassified
Leu	12	sf1008794808	10	-38	LOC_Os10g17489	UDP-glucoronosyl and UDP-glucosyl transferase domain containing protein, expressed
Leu	12	sf1008794808	10	-29	LOC_Os10g17510	transposon protein, putative, Ac/Ds sub-class
Leu	12	sf1008794808	10	-27	LOC_Os10g17520	expressed protein
Leu	12	sf1008794808	10	-22	LOC_Os10g17530	retrotransposon protein, putative, unclassified
Leu	12	sf1008794808	10	-14	LOC_Os10g17540	retrotransposon protein, putative, unclassified
Leu	12	sf1008794808	10	-5	LOC_Os10g17560	retrotransposon protein, putative, Ty3-gypsy subclass
Leu	12	sf1008794808	10	13	LOC_Os10g17580	retrotransposon protein, putative, unclassified
Leu	12	sf1008794808	10	16	LOC_Os10g17590	retrotransposon protein, putative, unclassified
Leu	12	sf1008794808	10	26	LOC_Os10g17600	hypothetical protein
Leu	12	sf1008794808	10	29	LOC_Os10g17610	retrotransposon protein, putative, unclassified
Leu	12	sf1008794808	10	37	LOC_Os10g17620	retrotransposon protein, putative, unclassified
Leu	12	sf1008794808	10	42	LOC_Os10g17630	B3 DNA binding domain containing protein, expressed
Leu	12	sf1008794808	10	51	LOC_Os10g17640	hypothetical protein
Leu	12	sf1008794808	10	54	LOC_Os10g17650	Os10bglu34 - beta-glucosidase homologue, similar to Os3bglu6, expressed
Leu	12	sf1008794808	10	61	LOC_Os10g17660	profilin domain containing protein, expressed
Leu	12	sf1008794808	10	69	LOC_Os10g17670	hypothetical protein
Leu	12	sf1008794808	10	71	LOC_Os10g17680	profilin domain containing protein, expressed
Leu	12	sf1008794808	10	73	LOC_Os10g17690	NB-ARC domain containing protein, expressed
Leu	12	sf1008794808	10	80	LOC_Os10g17700	retrotransposon protein, putative, Ty3-gypsy subclass
Leu	12	sf1008794808	10	82	LOC_Os10g17710	transposon protein, putative, unclassified
Leu	12	sf1008794808	10	91	LOC_Os10g17724	retrotransposon, putative, centromere-specific
Leu	12	sf1008794808	10	114	LOC_Os10g17740	ZOS10-02 - C2H2 zinc finger protein, expressed
Leu	12	sf1008794808	10	119	LOC_Os10g17750	hypothetical protein
Leu	13	sf1207700947	12	-120	LOC_Os12g13500	hypothetical protein
Leu	13	sf1207700947	12	-115	LOC_Os12g13520	retrotransposon, putative, centromere-specific
Leu	13	sf1207700947	12	-109	LOC_Os12g13530	hypothetical protein
Leu	13	sf1207700947	12	-103	LOC_Os12g13540	hypothetical protein
Leu	13	sf1207700947	12	-96	LOC_Os12g13550	NBS-LRR disease resistance protein, putative, expressed
Leu	13	sf1207700947	12	-92	LOC_Os12g13560	hypothetical protein
Leu	13	sf1207700947	12	-83	LOC_Os12g13570	MYB family transcription factor, putative, expressed
Leu	13	sf1207700947	12	-78	LOC_Os12g13580	hypothetical protein
Leu	13	sf1207700947	12	-59	LOC_Os12g13590	exocyst complex component 5, putative, expressed
Leu	13	sf1207700947	12	-55	LOC_Os12g13600	expressed protein
Leu	13	sf1207700947	12	-53	LOC_Os12g13610	CHIT9 - Chitinase family protein precursor, putative, expressed
Leu	13	sf1207700947	12	-45	LOC_Os12g13620	retrotransposon protein, putative, unclassified
Leu	13	sf1207700947	12	-39	LOC_Os12g13630	hypothetical protein
Leu	13	sf1207700947	12	-33	LOC_Os12g13640	glycosyltransferase, putative, expressed
Leu	13	sf1207700947	12	-26	LOC_Os12g13650	hypothetical protein
Leu	13	sf1207700947	12	-17	LOC_Os12g13660	expressed protein
Leu	13	sf1207700947	12	-4	LOC_Os12g13670	expressed protein
Leu	13	sf1207700947	12	5	LOC_Os12g13674	expressed protein
Leu	13	sf1207700947	12	14	LOC_Os12g13680	hypothetical protein
Leu	13	sf1207700947	12	16	LOC_Os12g13690	hypothetical protein
Leu	13	sf1207700947	12	20	LOC_Os12g13700	hypothetical protein
Leu	13	sf1207700947	12	24	LOC_Os12g13710	hypothetical protein
Leu	13	sf1207700947	12	28	LOC_Os12g13720	Plant PDR ABC transporter associated domain containing protein, expressed
Leu	13	sf1207700947	12	44	LOC_Os12g13730	pleiotropic drug resistance protein 2, putative, expressed
Leu	13	sf1207700947	12	49	LOC_Os12g13740	hypothetical protein
Leu	13	sf1207700947	12	52	LOC_Os12g13750	retrotransposon protein, putative, unclassified
Leu	13	sf1207700947	12	59	LOC_Os12g13760	hypothetical protein
Leu	13	sf1207700947	12	73	LOC_Os12g13770	retrotransposon protein, putative, Ty3-gypsy subclass
Leu	13	sf1207700947	12	85	LOC_Os12g13780	retrotransposon protein, putative, Ty1-copia subclass
Leu	13	sf1207700947	12	91	LOC_Os12g13790	POT family protein
Leu	13	sf1207700947	12	98	LOC_Os12g13800	O-methyltransferase, putative, expressed
Leu	13	sf1207700947	12	102	LOC_Os12g13810	caffeic acid 3-O-methyltransferase, putative
Leu	13	sf1207700947	12	116	LOC_Os12g13824	expressed protein
Ile	1	sf0122963699	1	-115	LOC_Os01g40460	retrotransposon protein, putative, unclassified
Ile	1	sf0122963699	1	-104	LOC_Os01g40470	vacuolar ATP synthase subunit d, putative, expressed
Ile	1	sf0122963699	1	-92	LOC_Os01g40480	anthranilate phosphoribosyltransferase, putative, expressed
Ile	1	sf0122963699	1	-68	LOC_Os01g40499	S-locus lectin protein kinase family protein, putative, expressed
Ile	1	sf0122963699	1	-67	LOC_Os01g40520	hypothetical protein
Ile	1	sf0122963699	1	-65	LOC_Os01g40530	hsp20/alpha crystallin family protein, putative
Ile	1	sf0122963699	1	-64	LOC_Os01g40540	lectin receptor-type protein kinase, putative
Ile	1	sf0122963699	1	-62	LOC_Os01g40550	hsp20/alpha crystallin family protein, putative, expressed
Ile	1	sf0122963699	1	-56	LOC_Os01g40560	hypersensitive-induced response protein, putative, expressed
Ile	1	sf0122963699	1	-54	LOC_Os01g40570	outer mitochondrial membrane porin, putative, expressed
Ile	1	sf0122963699	1	-48	LOC_Os01g40580	hypersensitive-induced response protein, putative, expressed
Ile	1	sf0122963699	1	-40	LOC_Os01g40590	tyrosine protein kinase domain containing protein, putative, expressed
Ile	1	sf0122963699	1	-34	LOC_Os01g40600	coiled-coil domain-containing protein, putative, expressed
Ile	1	sf0122963699	1	-27	LOC_Os01g40610	coiled-coil domain-containing protein, putative, expressed
Ile	1	sf0122963699	1	-12	LOC_Os01g40620	Uncharacterized ACR, COG1565 containing protein, putative, expressed
Ile	1	sf0122963699	1	-5	LOC_Os01g40630	uncharacterized protein PA4923, putative, expressed
Ile	1	sf0122963699	1	15	LOC_Os01g40640	S1 RNA binding domain containing protein, expressed
Ile	1	sf0122963699	1	18	LOC_Os01g40650	expressed protein
Ile	1	sf0122963699	1	22	LOC_Os01g40660	methyltransferase, putative, expressed
Ile	1	sf0122963699	1	23	LOC_Os01g40670	single myb histone, putative, expressed
Ile	1	sf0122963699	1	27	LOC_Os01g40680	pentatricopeptide, putative
Ile	1	sf0122963699	1	31	LOC_Os01g40690	holocarboxylase synthetase, putative, expressed
Ile	1	sf0122963699	1	35	LOC_Os01g40700	expressed protein
Ile	1	sf0122963699	1	38	LOC_Os01g40710	high light inducible protein, putative, expressed
Ile	1	sf0122963699	1	41	LOC_Os01g40720	pentatricopeptide, putative
Ile	1	sf0122963699	1	48	LOC_Os01g40730	hypothetical protein
Ile	1	sf0122963699	1	50	LOC_Os01g40740	hypothetical protein
Ile	1	sf0122963699	1	58	LOC_Os01g40750	expressed protein
Ile	1	sf0122963699	1	65	LOC_Os01g40760	expressed protein
Ile	1	sf0122963699	1	68	LOC_Os01g40770	retrotransposon protein, putative, unclassified
Ile	1	sf0122963699	1	71	LOC_Os01g40780	retrotransposon protein, putative, unclassified
Ile	1	sf0122963699	1	84	LOC_Os01g40790	retrotransposon protein, putative, Ty3-gypsy subclass
Ile	1	sf0122963699	1	87	LOC_Os01g40800	retrotransposon protein, putative, unclassified
Ile	1	sf0122963699	1	91	LOC_Os01g40810	retrotransposon protein, putative, unclassified, expressed
Ile	1	sf0122963699	1	108	LOC_Os01g40820	peptidase family M41 containing protein, expressed
Ile	2	sf0130120297	1	-119	LOC_Os01g52150	hypothetical protein
Ile	2	sf0130120297	1	-115	LOC_Os01g52160	heavy metal-associated domain containing protein, expressed
Ile	2	sf0130120297	1	-109	LOC_Os01g52170	expressed protein
Ile	2	sf0130120297	1	-106	LOC_Os01g52180	lipase, putative
Ile	2	sf0130120297	1	-104	LOC_Os01g52190	aspartic proteinase nepenthesin precursor, putative
Ile	2	sf0130120297	1	-101	LOC_Os01g52200	mitochondrial ATP synthase g subunit family protein, putative
Ile	2	sf0130120297	1	-97	LOC_Os01g52214	ubiquinone oxidoreductase, putative, expressed
Ile	2	sf0130120297	1	-94	LOC_Os01g52230	phosphoethanolamine/phosphocholine phosphatase, putative, expressed
Ile	2	sf0130120297	1	-89	LOC_Os01g52240	chlorophyll A-B binding protein, putative, expressed
Ile	2	sf0130120297	1	-79	LOC_Os01g52250	starch synthase, putative, expressed
Ile	2	sf0130120297	1	-77	LOC_Os01g52260	serine acetyltransferase protein, putative, expressed
Ile	2	sf0130120297	1	-71	LOC_Os01g52270	NB-ARC domain containing protein, expressed
Ile	2	sf0130120297	1	-64	LOC_Os01g52280	NB-ARC domain containing protein, expressed
Ile	2	sf0130120297	1	-60	LOC_Os01g52290	expressed protein
Ile	2	sf0130120297	1	-54	LOC_Os01g52304	NB-ARC domain containing protein, expressed
Ile	2	sf0130120297	1	-51	LOC_Os01g52320	NB-ARC domain containing protein, expressed
Ile	2	sf0130120297	1	-44	LOC_Os01g52330	NB-ARC domain containing protein, expressed
Ile	2	sf0130120297	1	-39	LOC_Os01g52340	NB-ARC domain containing protein, expressed
Ile	2	sf0130120297	1	-32	LOC_Os01g52370	expressed protein
Ile	2	sf0130120297	1	-28	LOC_Os01g52380	expressed protein
Ile	2	sf0130120297	1	-22	LOC_Os01g52390	plasminogen activator inhibitor 1 RNA-binding protein, putative, expressed
Ile	2	sf0130120297	1	-13	LOC_Os01g52400	bacterial transferase hexapeptide domain containing protein, expressed
Ile	2	sf0130120297	1	-2	LOC_Os01g52410	myb-like DNA-binding domain containing protein, putative, expressed
Ile	2	sf0130120297	1	-1	LOC_Os01g52420	conserved hypothetical protein
Ile	2	sf0130120297	1	3	LOC_Os01g52430	hAT dimerisation domain-containing protein, putative, expressed
Ile	2	sf0130120297	1	9	LOC_Os01g52440	hypothetical protein
Ile	2	sf0130120297	1	10	LOC_Os01g52450	hexokinase, putative, expressed
Ile	2	sf0130120297	1	14	LOC_Os01g52460	regulator of ribonuclease, putative, expressed
Ile	2	sf0130120297	1	22	LOC_Os01g52470	elongation factor, putative, expressed
Ile	2	sf0130120297	1	34	LOC_Os01g52480	senescence-associated protein, putative, expressed
Ile	2	sf0130120297	1	36	LOC_Os01g52490	40S ribosomal protein S24, putative, expressed
Ile	2	sf0130120297	1	44	LOC_Os01g52500	NADP-dependent malic enzyme, putative, expressed
Ile	2	sf0130120297	1	52	LOC_Os01g52514	B3 DNA binding domain containing protein, expressed
Ile	2	sf0130120297	1	59	LOC_Os01g52530	phosphoribosyl transferase, putative, expressed
Ile	2	sf0130120297	1	63	LOC_Os01g52540	B3 DNA binding domain containing protein, expressed
Ile	2	sf0130120297	1	67	LOC_Os01g52550	ABC transporter, ATP-binding protein, putative, expressed
Ile	2	sf0130120297	1	94	LOC_Os01g52560	Plant PDR ABC transporter associated domain containing protein, expressed
Ile	2	sf0130120297	1	104	LOC_Os01g52570	lachrymatory factor synthase, putative, expressed
Ile	2	sf0130120297	1	108	LOC_Os01g52590	hypothetical protein
Ile	2	sf0130120297	1	114	LOC_Os01g52594	expressed protein
Ile	2	sf0130120297	1	116	LOC_Os01g52600	hypothetical protein
Ile	3	sf0219759212	2	-120	LOC_Os02g33050	conserved hypothetical protein
Ile	3	sf0219759212	2	-118	LOC_Os02g33060	expressed protein
Ile	3	sf0219759212	2	-115	LOC_Os02g33070	expressed protein
Ile	3	sf0219759212	2	-111	LOC_Os02g33080	N-carbamoylputrescine amidase, putative, expressed
Ile	3	sf0219759212	2	-110	LOC_Os02g33090	expressed protein
Ile	3	sf0219759212	2	-104	LOC_Os02g33100	hypothetical protein
Ile	3	sf0219759212	2	-77	LOC_Os02g33110	glycosyl hydrolases, putative, expressed
Ile	3	sf0219759212	2	-61	LOC_Os02g33120	conserved hypothetical protein
Ile	3	sf0219759212	2	-55	LOC_Os02g33130	pectinesterase inhibitor domain containing protein, putative, expressed
Ile	3	sf0219759212	2	-51	LOC_Os02g33140	ribosomal protein, putative, expressed
Ile	3	sf0219759212	2	-47	LOC_Os02g33149	OR, putative, expressed
Ile	3	sf0219759212	2	-42	LOC_Os02g33160	transposon protein, putative, unclassified
Ile	3	sf0219759212	2	-40	LOC_Os02g33170	POEI29 - Pollen Ole e I allergen and extensin family protein precursor, putative, expressed
Ile	3	sf0219759212	2	-35	LOC_Os02g33180	rar1, putative, expressed
Ile	3	sf0219759212	2	-29	LOC_Os02g33190	retrotransposon protein, putative, unclassified
Ile	3	sf0219759212	2	-23	LOC_Os02g33200	retrotransposon protein, putative, unclassified
Ile	3	sf0219759212	2	-20	LOC_Os02g33210	retrotransposon protein, putative, unclassified
Ile	3	sf0219759212	2	-15	LOC_Os02g33220	diap1 protein, putative
Ile	3	sf0219759212	2	-9	LOC_Os02g33230	nucleoside-diphosphate-sugar epimerase, putative, expressed
Ile	3	sf0219759212	2	-5	LOC_Os02g33240	OsFBX51 - F-box domain containing protein, expressed
Ile	3	sf0219759212	2	0	LOC_Os02g33250	hypothetical protein
Ile	3	sf0219759212	2	2	LOC_Os02g33260	retrotransposon protein, putative, unclassified
Ile	3	sf0219759212	2	6	LOC_Os02g33270	retrotransposon protein, putative, unclassified
Ile	3	sf0219759212	2	10	LOC_Os02g33280	retrotransposon protein, putative, Ty3-gypsy subclass
Ile	3	sf0219759212	2	16	LOC_Os02g33290	expressed protein
Ile	3	sf0219759212	2	20	LOC_Os02g33300	hypothetical protein
Ile	3	sf0219759212	2	24	LOC_Os02g33310	OsFBD7 - F-box and FBD domain containing protein
Ile	3	sf0219759212	2	26	LOC_Os02g33320	RNA recognition motif containing protein, putative, expressed
Ile	3	sf0219759212	2	32	LOC_Os02g33330	expressed protein
Ile	3	sf0219759212	2	36	LOC_Os02g33335	expressed protein
Ile	3	sf0219759212	2	42	LOC_Os02g33340	retrotransposon protein, putative, Ty1-copia subclass
Ile	3	sf0219759212	2	53	LOC_Os02g33350	conserved hypothetical protein
Ile	3	sf0219759212	2	55	LOC_Os02g33360	retrotransposon protein, putative, Ty3-gypsy subclass
Ile	3	sf0219759212	2	63	LOC_Os02g33370	retrotransposon protein, putative, Ty3-gypsy subclass
Ile	3	sf0219759212	2	69	LOC_Os02g33380	pectinesterase inhibitor domain containing protein, putative, expressed
Ile	3	sf0219759212	2	73	LOC_Os02g33390	pectinesterase inhibitor domain containing protein, putative
Ile	3	sf0219759212	2	77	LOC_Os02g33400	OsFBL9 - F-box domain and LRR containing protein, expressed
Ile	3	sf0219759212	2	83	LOC_Os02g33410	hypothetical protein
Ile	3	sf0219759212	2	94	LOC_Os02g33420	ATPase, AAA family protein, expressed
Ile	3	sf0219759212	2	103	LOC_Os02g33430	E2F family transcription factor protein, putative, expressed
Ile	3	sf0219759212	2	113	LOC_Os02g33440	hypothetical protein
Ile	3	sf0219759212	2	116	LOC_Os02g33450	peroxiredoxin, putative, expressed
Ile	4	sf0220169065	2	-117	LOC_Os02g33670	expressed protein
Ile	4	sf0220169065	2	-91	LOC_Os02g33680	U-box domain containing protein, expressed
Ile	4	sf0220169065	2	-84	LOC_Os02g33690	hypothetical protein
Ile	4	sf0220169065	2	-70	LOC_Os02g33700	hypothetical protein
Ile	4	sf0220169065	2	-69	LOC_Os02g33705	expressed protein
Ile	4	sf0220169065	2	-62	LOC_Os02g33710	decarboxylase, putative, expressed
Ile	4	sf0220169065	2	-56	LOC_Os02g33720	RING-H2 finger protein, putative, expressed
Ile	4	sf0220169065	2	-44	LOC_Os02g33730	ubiquinol-cytochrome C reductase hinge protein, putative, expressed
Ile	4	sf0220169065	2	-42	LOC_Os02g33740	GPI-anchored protein, putative, expressed
Ile	4	sf0220169065	2	-34	LOC_Os02g33750	transposon protein, putative, unclassified, expressed
Ile	4	sf0220169065	2	-30	LOC_Os02g33760	conserved hypothetical protein
Ile	4	sf0220169065	2	-24	LOC_Os02g33770	homeodomain, putative, expressed
Ile	4	sf0220169065	2	-20	LOC_Os02g33780	serine-aspartate repeat-containing protein I precursor, putative, expressed
Ile	4	sf0220169065	2	-16	LOC_Os02g33790	expressed protein
Ile	4	sf0220169065	2	-13	LOC_Os02g33800	hypothetical protein
Ile	4	sf0220169065	2	-10	LOC_Os02g33810	hypothetical protein
Ile	4	sf0220169065	2	-8	LOC_Os02g33820	abscisic stress-ripening, putative, expressed
Ile	4	sf0220169065	2	-2	LOC_Os02g33830	conserved hypothetical protein
Ile	4	sf0220169065	2	4	LOC_Os02g33850	elongation factor Tu family protein, putative, expressed
Ile	4	sf0220169065	2	7	LOC_Os02g33860	WD domain, G-beta repeat domain containing protein, expressed
Ile	4	sf0220169065	2	11	LOC_Os02g33870	retrotransposon protein, putative, Ty3-gypsy subclass
Ile	4	sf0220169065	2	16	LOC_Os02g33880	retrotransposon protein, putative, Ty3-gypsy subclass
Ile	4	sf0220169065	2	20	LOC_Os02g33890	hypothetical protein
Ile	4	sf0220169065	2	28	LOC_Os02g33900	transposon protein, putative, unclassified
Ile	4	sf0220169065	2	32	LOC_Os02g33910	retrotransposon protein, putative, Ty3-gypsy subclass
Ile	4	sf0220169065	2	40	LOC_Os02g33920	transposon protein, putative, unclassified
Ile	4	sf0220169065	2	46	LOC_Os02g33930	conserved hypothetical protein
Ile	4	sf0220169065	2	52	LOC_Os02g33944	transposon protein, putative, CACTA, En/Spm sub-class, expressed
Ile	4	sf0220169065	2	65	LOC_Os02g33960	retrotransposon protein, putative, Ty1-copia subclass
Ile	4	sf0220169065	2	66	LOC_Os02g33970	retrotransposon protein, putative, Ty1-copia subclass
Ile	4	sf0220169065	2	83	LOC_Os02g33980	hypothetical protein
Ile	4	sf0220169065	2	112	LOC_Os02g33990	transposon protein, putative, CACTA, En/Spm sub-class
Ile	5	sf0332320809	3	-117	LOC_Os03g56540	heat shock protein DnaJ, putative, expressed
Ile	5	sf0332320809	3	-104	LOC_Os03g56560	retrotransposon protein, putative, unclassified
Ile	5	sf0332320809	3	-102	LOC_Os03g56566	retrotransposon protein, putative, unclassified
Ile	5	sf0332320809	3	-98	LOC_Os03g56572	retrotransposon protein, putative, Ty3-gypsy subclass
Ile	5	sf0332320809	3	-91	LOC_Os03g56580	no apical meristem protein, putative, expressed
Ile	5	sf0332320809	3	-86	LOC_Os03g56590	expressed protein
Ile	5	sf0332320809	3	-84	LOC_Os03g56600	hypothetical protein
Ile	5	sf0332320809	3	-81	LOC_Os03g56610	expressed protein
Ile	5	sf0332320809	3	-76	LOC_Os03g56620	expressed protein
Ile	5	sf0332320809	3	-72	LOC_Os03g56630	transposon protein, putative, unclassified, expressed
Ile	5	sf0332320809	3	-68	LOC_Os03g56640	transposon protein, putative, unclassified
Ile	5	sf0332320809	3	-54	LOC_Os03g56660	calmodulin binding protein, putative, expressed
Ile	5	sf0332320809	3	-53	LOC_Os03g56670	photosystem I reaction center subunit III, chloroplast precursor, putative, expressed
Ile	5	sf0332320809	3	-39	LOC_Os03g56676	retrotransposon protein, putative, Ty1-copia subclass
Ile	5	sf0332320809	3	-38	LOC_Os03g56682	DEFL40 - Defensin and Defensin-like DEFL family
Ile	5	sf0332320809	3	-35	LOC_Os03g56690	conserved hypothetical protein
Ile	5	sf0332320809	3	-19	LOC_Os03g56700	expressed protein
Ile	5	sf0332320809	3	-11	LOC_Os03g56710	hypothetical protein
Ile	5	sf0332320809	3	-8	LOC_Os03g56714	expressed protein
Ile	5	sf0332320809	3	-6	LOC_Os03g56720	hypothetical protein
Ile	5	sf0332320809	3	-4	LOC_Os03g56724	hypothetical protein
Ile	5	sf0332320809	3	0	LOC_Os03g56730	expressed protein
Ile	5	sf0332320809	3	1	LOC_Os03g56740	hypothetical protein
Ile	5	sf0332320809	3	8	LOC_Os03g56750	hypothetical protein
Ile	5	sf0332320809	3	10	LOC_Os03g56760	hypothetical protein
Ile	5	sf0332320809	3	12	LOC_Os03g56770	hypothetical protein
Ile	5	sf0332320809	3	16	LOC_Os03g56780	hypothetical protein
Ile	5	sf0332320809	3	19	LOC_Os03g56781	hypothetical protein
Ile	5	sf0332320809	3	26	LOC_Os03g56782	hypothetical protein
Ile	5	sf0332320809	3	29	LOC_Os03g56783	hypothetical protein
Ile	5	sf0332320809	3	31	LOC_Os03g56784	hypothetical protein
Ile	5	sf0332320809	3	32	LOC_Os03g56790	actin-depolymerizing factor, putative, expressed
Ile	5	sf0332320809	3	37	LOC_Os03g56800	CBS domain containing membrane protein, putative, expressed
Ile	5	sf0332320809	3	43	LOC_Os03g56810	tubulin/FtsZ domain containing protein, putative, expressed
Ile	5	sf0332320809	3	47	LOC_Os03g56820	fatty acid hydroxylase, putative, expressed
Ile	5	sf0332320809	3	51	LOC_Os03g56830	ad-003, putative, expressed
Ile	5	sf0332320809	3	56	LOC_Os03g56840	GTP-binding protein, putative, expressed
Ile	5	sf0332320809	3	61	LOC_Os03g56850	pentatricopeptide, putative, expressed
Ile	5	sf0332320809	3	65	LOC_Os03g56860	expressed protein
Ile	5	sf0332320809	3	67	LOC_Os03g56869	ribose-5-phosphate isomerase A, putative, expressed
Ile	5	sf0332320809	3	72	LOC_Os03g56890	expressed protein
Ile	5	sf0332320809	3	74	LOC_Os03g56900	reticulon domain containing protein, putative, expressed
Ile	5	sf0332320809	3	79	LOC_Os03g56904	hypothetical protein
Ile	5	sf0332320809	3	83	LOC_Os03g56910	retrotransposon protein, putative, LINE subclass
Ile	5	sf0332320809	3	90	LOC_Os03g56920	conserved hypothetical protein
Ile	5	sf0332320809	3	95	LOC_Os03g56930	app1, putative, expressed
Ile	5	sf0332320809	3	97	LOC_Os03g56940	app1, putative, expressed
Ile	5	sf0332320809	3	99	LOC_Os03g56942	hypothetical protein
Ile	5	sf0332320809	3	100	LOC_Os03g56944	lysine-rich arabinogalactan protein 19 precursor, putative, expressed
Ile	5	sf0332320809	3	104	LOC_Os03g56950	phytochrome-interacting factor 4, putative, expressed
Ile	5	sf0332320809	3	112	LOC_Os03g56960	PPR repeat domain containing protein, putative, expressed
Ile	5	sf0332320809	3	116	LOC_Os03g56970	actin, putative, expressed
Ile	6	sf0433008960	4	-107	LOC_Os04g55570	plant protein of unknown function DUF869 domain containing protein, expressed
Ile	6	sf0433008960	4	-104	LOC_Os04g55580	GRF zinc finger family protein
Ile	6	sf0433008960	4	-97	LOC_Os04g55590	homeobox domain containing protein, expressed
Ile	6	sf0433008960	4	-91	LOC_Os04g55600	expressed protein
Ile	6	sf0433008960	4	-85	LOC_Os04g55610	expressed protein
Ile	6	sf0433008960	4	-80	LOC_Os04g55620	receptor kinase, putative, expressed
Ile	6	sf0433008960	4	-77	LOC_Os04g55630	hypothetical protein
Ile	6	sf0433008960	4	-74	LOC_Os04g55640	plant-specific domain TIGR01627 family protein, expressed
Ile	6	sf0433008960	4	-67	LOC_Os04g55650	oryzain alpha chain precursor, putative, expressed
Ile	6	sf0433008960	4	-59	LOC_Os04g55660	GDSL-like lipase/acylhydrolase, putative, expressed
Ile	6	sf0433008960	4	-53	LOC_Os04g55670	glycosyltransferase family 43 protein, putative, expressed
Ile	6	sf0433008960	4	-46	LOC_Os04g55680	indole-3-acetate beta-glucosyltransferase, putative, expressed
Ile	6	sf0433008960	4	-43	LOC_Os04g55690	CCB4, putative, expressed
Ile	6	sf0433008960	4	-40	LOC_Os04g55700	exonuclease, putative, expressed
Ile	6	sf0433008960	4	-29	LOC_Os04g55710	transposon protein, putative, unclassified, expressed
Ile	6	sf0433008960	4	-24	LOC_Os04g55720	D-3-phosphoglycerate dehydrogenase, chloroplast precursor, putative, expressed
Ile	6	sf0433008960	4	-14	LOC_Os04g55730	alpha-N-acetylglucosaminidase, putative, expressed
Ile	6	sf0433008960	4	-12	LOC_Os04g55740	peroxidase precursor, putative, expressed
Ile	6	sf0433008960	4	-7	LOC_Os04g55750	OsWAK54 - OsWAK short gene
Ile	6	sf0433008960	4	2	LOC_Os04g55770	conserved hypothetical protein
Ile	6	sf0433008960	4	12	LOC_Os04g55780	conserved hypothetical protein
Ile	6	sf0433008960	4	17	LOC_Os04g55790	expressed protein
Ile	6	sf0433008960	4	20	LOC_Os04g55800	sulfate transporter, putative, expressed
Ile	6	sf0433008960	4	31	LOC_Os04g55810	expressed protein
Ile	6	sf0433008960	4	38	LOC_Os04g55820	retrotransposon protein, putative, unclassified
Ile	6	sf0433008960	4	45	LOC_Os04g55830	retrotransposon protein, putative, unclassified
Ile	6	sf0433008960	4	51	LOC_Os04g55840	expressed protein
Ile	6	sf0433008960	4	59	LOC_Os04g55850	nuclease PA3, putative, expressed
Ile	6	sf0433008960	4	64	LOC_Os04g55860	peptidyl-tRNA hydrolase, putative, expressed
Ile	6	sf0433008960	4	74	LOC_Os04g55870	transposon protein, putative, unclassified
Ile	6	sf0433008960	4	77	LOC_Os04g55879	retrotransposon protein, putative, unclassified
Ile	6	sf0433008960	4	87	LOC_Os04g55890	retrotransposon protein, putative, Ty3-gypsy subclass
Ile	6	sf0433008960	4	93	LOC_Os04g55899	hypothetical protein
Ile	6	sf0433008960	4	95	LOC_Os04g55910	transposon protein, putative, unclassified
Ile	6	sf0433008960	4	112	LOC_Os04g55920	zinc-finger protein, putative, expressed
Ile	6	sf0433008960	4	116	LOC_Os04g55930	expressed protein
Ile	7	sf0501983525	5	-117	LOC_Os05g04160	pentatricopeptide containing protein, putative
Ile	7	sf0501983525	5	-110	LOC_Os05g04170	AMP-binding enzyme, putative, expressed
Ile	7	sf0501983525	5	-94	LOC_Os05g04180	agenet domain containing protein, putative, expressed
Ile	7	sf0501983525	5	-87	LOC_Os05g04190	growth regulator related protein, putative, expressed
Ile	7	sf0501983525	5	-82	LOC_Os05g04200	hypothetical protein
Ile	7	sf0501983525	5	-74	LOC_Os05g04210	MYB family transcription factor, putative, expressed
Ile	7	sf0501983525	5	-72	LOC_Os05g04215	expressed protein
Ile	7	sf0501983525	5	-56	LOC_Os05g04220	nitrogen regulatory protein P-II, putative, expressed
Ile	7	sf0501983525	5	-49	LOC_Os05g04240	GDSL-like lipase/acylhydrolase, putative, expressed
Ile	7	sf0501983525	5	-45	LOC_Os05g04250	conserved hypothetical protein
Ile	7	sf0501983525	5	-41	LOC_Os05g04260	retrotransposon protein, putative, unclassified
Ile	7	sf0501983525	5	-39	LOC_Os05g04270	hypothetical protein
Ile	7	sf0501983525	5	-37	LOC_Os05g04280	retrotransposon protein, putative, Ty3-gypsy subclass
Ile	7	sf0501983525	5	-33	LOC_Os05g04290	retrotransposon protein, putative, unclassified
Ile	7	sf0501983525	5	-29	LOC_Os05g04300	retrotransposon protein, putative, unclassified
Ile	7	sf0501983525	5	-25	LOC_Os05g04310	hypothetical protein
Ile	7	sf0501983525	5	-22	LOC_Os05g04320	retrotransposon protein, putative, unclassified
Ile	7	sf0501983525	5	-8	LOC_Os05g04330	DNA methyltransferase protein, putative, expressed
Ile	7	sf0501983525	5	-5	LOC_Os05g04340	CGMC_GSK.6 - CGMC includes CDA, MAPK, GSK3, and CLKC kinases, expressed
Ile	7	sf0501983525	5	10	LOC_Os05g04360	protein phosphatase 2C, putative, expressed
Ile	7	sf0501983525	5	14	LOC_Os05g04370	expressed protein
Ile	7	sf0501983525	5	26	LOC_Os05g04380	peroxidase precursor, putative, expressed
Ile	7	sf0501983525	5	38	LOC_Os05g04390	hypothetical protein
Ile	7	sf0501983525	5	40	LOC_Os05g04400	transposon protein, putative, unclassified
Ile	7	sf0501983525	5	44	LOC_Os05g04410	peroxidase precursor, putative, expressed
Ile	7	sf0501983525	5	49	LOC_Os05g04420	retrotransposon protein, putative, Ty3-gypsy subclass
Ile	7	sf0501983525	5	55	LOC_Os05g04430	retrotransposon protein, putative, unclassified
Ile	7	sf0501983525	5	61	LOC_Os05g04440	peroxidase precursor, putative, expressed
Ile	7	sf0501983525	5	66	LOC_Os05g04450	peroxidase precursor, putative, expressed
Ile	7	sf0501983525	5	69	LOC_Os05g04460	OsWAK56 - OsWAK receptor-like protein kinase
Ile	7	sf0501983525	5	78	LOC_Os05g04470	peroxidase precursor, putative, expressed
Ile	7	sf0501983525	5	84	LOC_Os05g04480	transposon protein, putative, unclassified
Ile	7	sf0501983525	5	90	LOC_Os05g04490	peroxidase precursor, putative, expressed
Ile	7	sf0501983525	5	97	LOC_Os05g04500	peroxidase precursor, putative, expressed
Ile	7	sf0501983525	5	105	LOC_Os05g04510	S-adenosylmethionine synthetase, putative, expressed
Ile	7	sf0501983525	5	112	LOC_Os05g04520	protein kinase, putative, expressed
Ile	7	sf0501983525	5	117	LOC_Os05g04530	IF, putative, expressed
Ile	8	sf0608765681	6	-119	LOC_Os06g15250	3-ketoacyl-CoA synthase, putative
Ile	8	sf0608765681	6	-100	LOC_Os06g15260	retrotransposon protein, putative, Ty1-copia subclass
Ile	8	sf0608765681	6	-95	LOC_Os06g15270	retrotransposon protein, putative, unclassified
Ile	8	sf0608765681	6	-92	LOC_Os06g15280	retrotransposon protein, putative, Ty3-gypsy subclass
Ile	8	sf0608765681	6	-83	LOC_Os06g15300	retrotransposon protein, putative, Ty3-gypsy subclass
Ile	8	sf0608765681	6	-76	LOC_Os06g15310	retrotransposon protein, putative, Ty3-gypsy subclass
Ile	8	sf0608765681	6	-70	LOC_Os06g15320	hypothetical protein
Ile	8	sf0608765681	6	-59	LOC_Os06g15330	CCT/B-box zinc finger protein, putative, expressed
Ile	8	sf0608765681	6	-55	LOC_Os06g15340	transposon protein, putative, CACTA, En/Spm sub-class
Ile	8	sf0608765681	6	-49	LOC_Os06g15350	transposon protein, putative, CACTA, En/Spm sub-class
Ile	8	sf0608765681	6	-39	LOC_Os06g15360	RAD23 DNA repair protein, putative, expressed
Ile	8	sf0608765681	6	-22	LOC_Os06g15370	peptide transporter PTR2, putative, expressed
Ile	8	sf0608765681	6	-21	LOC_Os06g15380	acylphosphatase, putative
Ile	8	sf0608765681	6	-20	LOC_Os06g15390	acylphosphatase, putative, expressed
Ile	8	sf0608765681	6	-14	LOC_Os06g15400	expressed protein
Ile	8	sf0608765681	6	-9	LOC_Os06g15410	angel, putative
Ile	8	sf0608765681	6	0	LOC_Os06g15420	asparagine synthetase, putative, expressed
Ile	8	sf0608765681	6	0	LOC_Os06g15430	expressed protein
Ile	8	sf0608765681	6	3	LOC_Os06g15440	hypothetical protein
Ile	8	sf0608765681	6	7	LOC_Os06g15450	retrotransposon protein, putative, Ty1-copia subclass
Ile	8	sf0608765681	6	9	LOC_Os06g15460	retrotransposon protein, putative, Ty1-copia subclass
Ile	8	sf0608765681	6	14	LOC_Os06g15470	retrotransposon protein, putative, unclassified
Ile	8	sf0608765681	6	19	LOC_Os06g15480	transcription factor, putative, expressed
Ile	8	sf0608765681	6	25	LOC_Os06g15490	hypothetical protein
Ile	8	sf0608765681	6	28	LOC_Os06g15500	retrotransposon protein, putative, unclassified
Ile	8	sf0608765681	6	31	LOC_Os06g15510	transposon protein, putative, unclassified
Ile	8	sf0608765681	6	36	LOC_Os06g15520	retrotransposon protein, putative, unclassified
Ile	8	sf0608765681	6	38	LOC_Os06g15530	retrotransposon protein, putative, Ty3-gypsy subclass
Ile	8	sf0608765681	6	44	LOC_Os06g15540	retrotransposon protein, putative, unclassified
Ile	8	sf0608765681	6	55	LOC_Os06g15550	ubiquitin carboxyl-terminal hydrolase, family 1, putative
Ile	8	sf0608765681	6	58	LOC_Os06g15560	expressed protein
Ile	8	sf0608765681	6	60	LOC_Os06g15570	retrotransposon protein, putative, unclassified, expressed
Ile	8	sf0608765681	6	66	LOC_Os06g15580	hypothetical protein
Ile	8	sf0608765681	6	68	LOC_Os06g15590	uncharacterized Cys-rich domain containing protein, putative
Ile	8	sf0608765681	6	70	LOC_Os06g15600	plastocyanin-like domain containing protein, putative, expressed
Ile	8	sf0608765681	6	80	LOC_Os06g15610	hypothetical protein
Ile	8	sf0608765681	6	81	LOC_Os06g15620	GASR7 - Gibberellin-regulated GASA/GAST/Snakin family protein precursor, expressed
Ile	8	sf0608765681	6	87	LOC_Os06g15630	retrotransposon protein, putative, unclassified
Ile	8	sf0608765681	6	91	LOC_Os06g15640	retrotransposon protein, putative, unclassified
Ile	8	sf0608765681	6	98	LOC_Os06g15650	retrotransposon protein, putative, unclassified
Ile	8	sf0608765681	6	101	LOC_Os06g15660	retrotransposon protein, putative, unclassified, expressed
Ile	8	sf0608765681	6	105	LOC_Os06g15670	hypothetical protein
Ile	8	sf0608765681	6	109	LOC_Os06g15680	cytochrome P450 71A6, putative
Ile	8	sf0608765681	6	113	LOC_Os06g15690	no apical meristem protein, putative, expressed
Ile	9	sf0611560233	6	-110	LOC_Os06g19970	expressed protein
Ile	9	sf0611560233	6	-100	LOC_Os06g19980	MYB family transcription factor, putative, expressed
Ile	9	sf0611560233	6	-96	LOC_Os06g19990	GPI-anchored protein, putative, expressed
Ile	9	sf0611560233	6	-91	LOC_Os06g20000	hypothetical protein
Ile	9	sf0611560233	6	-86	LOC_Os06g20010	RNA recognition motif containing protein, putative
Ile	9	sf0611560233	6	-83	LOC_Os06g20020	ZOS6-03 - C2H2 zinc finger protein, expressed
Ile	9	sf0611560233	6	-74	LOC_Os06g20030	chloroplastic group IIA intron splicing facilitator CRS1, chloroplast precursor, putative, expressed
Ile	9	sf0611560233	6	-66	LOC_Os06g20040	aspartic proteinase nepenthesin-2 precursor, putative, expressed
Ile	9	sf0611560233	6	-57	LOC_Os06g20050	NBS type disease resistance protein, putative
Ile	9	sf0611560233	6	-53	LOC_Os06g20060	expressed protein
Ile	9	sf0611560233	6	-50	LOC_Os06g20070	conserved hypothetical protein
Ile	9	sf0611560233	6	-48	LOC_Os06g20080	hypothetical protein
Ile	9	sf0611560233	6	-34	LOC_Os06g20090	NUP155, putative, expressed
Ile	9	sf0611560233	6	-31	LOC_Os06g20100	hypothetical protein
Ile	9	sf0611560233	6	-27	LOC_Os06g20110	conserved hypothetical protein
Ile	9	sf0611560233	6	-23	LOC_Os06g20120	CND41, chloroplast nucleoid DNA binding protein, putative
Ile	9	sf0611560233	6	-12	LOC_Os06g20130	conserved hypothetical protein
Ile	9	sf0611560233	6	-4	LOC_Os06g20140	aspartic proteinase nepenthesin-1 precursor, putative
Ile	9	sf0611560233	6	0	LOC_Os06g20150	peroxidase precursor, putative, expressed
Ile	9	sf0611560233	6	2	LOC_Os06g20160	retrotransposon protein, putative, Ty3-gypsy subclass
Ile	9	sf0611560233	6	6	LOC_Os06g20170	retrotransposon protein, putative, unclassified
Ile	9	sf0611560233	6	14	LOC_Os06g20180	hypothetical protein
Ile	9	sf0611560233	6	19	LOC_Os06g20190	aspartic proteinase nepenthesin-2 precursor, putative
Ile	9	sf0611560233	6	25	LOC_Os06g20200	gibberellin receptor GID1L2, putative, expressed
Ile	9	sf0611560233	6	32	LOC_Os06g20210	transposon protein, putative, unclassified
Ile	9	sf0611560233	6	51	LOC_Os06g20230	retrotransposon protein, putative, unclassified
Ile	9	sf0611560233	6	57	LOC_Os06g20240	latency associated nuclear antigen, putative
Ile	9	sf0611560233	6	59	LOC_Os06g20250	retrotransposon protein, putative, unclassified
Ile	9	sf0611560233	6	63	LOC_Os06g20260	expressed protein
Ile	9	sf0611560233	6	68	LOC_Os06g20270	expressed protein
Ile	9	sf0611560233	6	76	LOC_Os06g20280	retrotransposon protein, putative, Ty3-gypsy subclass
Ile	9	sf0611560233	6	92	LOC_Os06g20290	retrotransposon protein, putative, unclassified
Ile	9	sf0611560233	6	96	LOC_Os06g20300	hypothetical protein
Ile	9	sf0611560233	6	108	LOC_Os06g20310	expressed protein
Ile	9	sf0611560233	6	115	LOC_Os06g20320	peptidyl-prolyl cis-trans isomerase, FKBP-type, putative, expressed
Ile	9	sf0611560233	6	121	LOC_Os06g20330	expressed protein
Ile	10	sf0703739432	7	-109	LOC_Os07g07300	expressed protein
Ile	10	sf0703739432	7	-83	LOC_Os07g07310	polynucleotide phosphorylase, putative, expressed
Ile	10	sf0703739432	7	-77	LOC_Os07g07320	glutathione S-transferase, putative, expressed
Ile	10	sf0703739432	7	-68	LOC_Os07g07340	glucan endo-1,3-beta-glucosidase precursor, putative, expressed
Ile	10	sf0703739432	7	-62	LOC_Os07g07350	zinc finger A20 and AN1 domain-containing stress-associated protein, putative, expressed
Ile	10	sf0703739432	7	-56	LOC_Os07g07360	hypothetical protein
Ile	10	sf0703739432	7	-54	LOC_Os07g07370	zinc finger A20 domain-containing stress-associated protein 18, putative
Ile	10	sf0703739432	7	-51	LOC_Os07g07380	conserved hypothetical protein
Ile	10	sf0703739432	7	-48	LOC_Os07g07390	OsWAK66 - OsWAK pseudogene
Ile	10	sf0703739432	7	-41	LOC_Os07g07400	zinc finger A20 and AN1 domain-containing stress-associated protein, putative
Ile	10	sf0703739432	7	-38	LOC_Os07g07410	oxidoreductase, 2OG-Fe oxygenase family protein, putative, expressed
Ile	10	sf0703739432	7	-35	LOC_Os07g07420	gibberellin 20 oxidase 1-B, putative, expressed
Ile	10	sf0703739432	7	-32	LOC_Os07g07430	CAF1 family ribonuclease containing protein, putative
Ile	10	sf0703739432	7	-27	LOC_Os07g07440	versicolorin reductase, putative, expressed
Ile	10	sf0703739432	7	-26	LOC_Os07g07450	versicolorin reductase, putative, expressed
Ile	10	sf0703739432	7	-22	LOC_Os07g07460	hypothetical protein
Ile	10	sf0703739432	7	-17	LOC_Os07g07470	transketolase, putative, expressed
Ile	10	sf0703739432	7	-13	LOC_Os07g07480	HNH endonuclease domain-containing protein, putative, expressed
Ile	10	sf0703739432	7	-9	LOC_Os07g07490	YT521-B, putative, expressed
Ile	10	sf0703739432	7	-5	LOC_Os07g07500	hypothetical protein
Ile	10	sf0703739432	7	-2	LOC_Os07g07510	hypothetical protein
Ile	10	sf0703739432	7	4	LOC_Os07g07520	OsFBX217 - F-box domain containing protein, expressed
Ile	10	sf0703739432	7	13	LOC_Os07g07530	expressed protein
Ile	10	sf0703739432	7	19	LOC_Os07g07540	SHOOT1 protein, putative, expressed
Ile	10	sf0703739432	7	21	LOC_Os07g07550	galactose-1-phosphate uridyl transferase, putative, expressed
Ile	10	sf0703739432	7	32	LOC_Os07g07560	CK1_CaseinKinase_1a.6 - CK1 includes the casein kinase 1 kinases, expressed
Ile	10	sf0703739432	7	46	LOC_Os07g07570	hypothetical protein
Ile	10	sf0703739432	7	56	LOC_Os07g07580	ROOT HAIRLESS 1, putative, expressed
Ile	10	sf0703739432	7	64	LOC_Os07g07590	hypothetical protein
Ile	10	sf0703739432	7	66	LOC_Os07g07600	transposon protein, putative, unclassified
Ile	10	sf0703739432	7	73	LOC_Os07g07610	RNA polymerase subunit, putative, expressed
Ile	10	sf0703739432	7	77	LOC_Os07g07620	pentatricopeptide, putative, expressed
Ile	10	sf0703739432	7	82	LOC_Os07g07630	hypothetical protein
Ile	10	sf0703739432	7	84	LOC_Os07g07640	hypothetical protein
Ile	10	sf0703739432	7	90	LOC_Os07g07646	expressed protein
Ile	10	sf0703739432	7	93	LOC_Os07g07654	BT1 family protein, putative, expressed
Ile	10	sf0703739432	7	103	LOC_Os07g07670	expressed protein
Ile	10	sf0703739432	7	105	LOC_Os07g07680	frigida, putative, expressed
Ile	11	sf0712008589	7	-105	LOC_Os07g20590	retrotransposon, putative, centromere-specific
Ile	11	sf0712008589	7	-100	LOC_Os07g20600	retrotransposon, putative, centromere-specific
Ile	11	sf0712008589	7	-95	LOC_Os07g20610	TKL_IRAK_DUF26.2 - DUF26 kinases have homology to DUF26 containing loci
Ile	11	sf0712008589	7	-88	LOC_Os07g20620	retrotransposon protein, putative, Ty1-copia subclass
Ile	11	sf0712008589	7	-82	LOC_Os07g20630	retrotransposon protein, putative, unclassified
Ile	11	sf0712008589	7	-82	LOC_Os07g20640	hypothetical protein
Ile	11	sf0712008589	7	-77	LOC_Os07g20650	retrotransposon protein, putative, unclassified
Ile	11	sf0712008589	7	-72	LOC_Os07g20660	retrotransposon protein, putative, Ty3-gypsy subclass
Ile	11	sf0712008589	7	-60	LOC_Os07g20670	retrotransposon protein, putative, Ty3-gypsy subclass
Ile	11	sf0712008589	7	-55	LOC_Os07g20680	retrotransposon protein, putative, Ty3-gypsy subclass
Ile	11	sf0712008589	7	-50	LOC_Os07g20690	retrotransposon protein, putative, unclassified
Ile	11	sf0712008589	7	-40	LOC_Os07g20700	retrotransposon protein, putative, unclassified
Ile	11	sf0712008589	7	-35	LOC_Os07g20710	retrotransposon protein, putative, unclassified
Ile	11	sf0712008589	7	-19	LOC_Os07g20720	retrotransposon protein, putative, Ty3-gypsy subclass
Ile	11	sf0712008589	7	-10	LOC_Os07g20730	retrotransposon protein, putative, unclassified
Ile	11	sf0712008589	7	-4	LOC_Os07g20740	retrotransposon protein, putative, unclassified
Ile	11	sf0712008589	7	-1	LOC_Os07g20750	retrotransposon, putative, centromere-specific
Ile	11	sf0712008589	7	6	LOC_Os07g20770	retrotransposon protein, putative, unclassified
Ile	11	sf0712008589	7	9	LOC_Os07g20780	retrotransposon protein, putative, unclassified
Ile	11	sf0712008589	7	19	LOC_Os07g20790	retrotransposon protein, putative, unclassified
Ile	11	sf0712008589	7	22	LOC_Os07g20800	retrotransposon protein, putative, unclassified
Ile	11	sf0712008589	7	25	LOC_Os07g20810	retrotransposon protein, putative, Ty3-gypsy subclass
Ile	11	sf0712008589	7	34	LOC_Os07g20820	retrotransposon, putative, centromere-specific
Ile	11	sf0712008589	7	37	LOC_Os07g20830	retrotransposon, putative, centromere-specific
Ile	11	sf0712008589	7	44	LOC_Os07g20840	retrotransposon, putative, centromere-specific
Ile	11	sf0712008589	7	51	LOC_Os07g20850	retrotransposon protein, putative, Ty3-gypsy subclass
Ile	11	sf0712008589	7	54	LOC_Os07g20860	retrotransposon protein, putative, Ty3-gypsy subclass
Ile	11	sf0712008589	7	63	LOC_Os07g20870	retrotransposon protein, putative, Ty3-gypsy subclass
Ile	11	sf0712008589	7	65	LOC_Os07g20880	retrotransposon protein, putative, unclassified
Ile	11	sf0712008589	7	74	LOC_Os07g20890	retrotransposon protein, putative, unclassified
Ile	11	sf0712008589	7	85	LOC_Os07g20900	retrotransposon protein, putative, unclassified
Ile	11	sf0712008589	7	87	LOC_Os07g20910	retrotransposon protein, putative, unclassified
Ile	11	sf0712008589	7	96	LOC_Os07g20920	hypothetical protein
Ile	11	sf0712008589	7	99	LOC_Os07g20930	retrotransposon protein, putative, unclassified
Ile	11	sf0712008589	7	101	LOC_Os07g20940	retrotransposon protein, putative, unclassified
Ile	11	sf0712008589	7	108	LOC_Os07g20950	retrotransposon protein, putative, Ty3-gypsy subclass
Ile	12	sf906570121	9	-115	LOC_Os09g11560	hypothetical protein
Ile	12	sf906570121	9	-112	LOC_Os09g11570	retrotransposon protein, putative, unclassified
Ile	12	sf906570121	9	-102	LOC_Os09g11580	retrotransposon protein, putative, Ty3-gypsy subclass
Ile	12	sf906570121	9	-100	LOC_Os09g11590	hypothetical protein
Ile	12	sf906570121	9	-92	LOC_Os09g11600	retrotransposon protein, putative, unclassified
Ile	12	sf906570121	9	-86	LOC_Os09g11610	retrotransposon protein, putative, Ty3-gypsy subclass
Ile	12	sf906570121	9	-81	LOC_Os09g11620	retrotransposon protein, putative, Ty3-gypsy subclass
Ile	12	sf906570121	9	-74	LOC_Os09g11630	retrotransposon protein, putative, unclassified
Ile	12	sf906570121	9	-70	LOC_Os09g11640	retrotransposon protein, putative, unclassified
Ile	12	sf906570121	9	-68	LOC_Os09g11650	retrotransposon protein, putative, Ty3-gypsy subclass
Ile	12	sf906570121	9	-63	LOC_Os09g11660	hypothetical protein
Ile	12	sf906570121	9	-60	LOC_Os09g11670	hypothetical protein
Ile	12	sf906570121	9	-50	LOC_Os09g11680	retrotransposon protein, putative, unclassified
Ile	12	sf906570121	9	-45	LOC_Os09g11690	transposon protein, putative, CACTA, En/Spm sub-class
Ile	12	sf906570121	9	-44	LOC_Os09g11700	hypothetical protein
Ile	12	sf906570121	9	-37	LOC_Os09g11710	retrotransposon protein, putative, unclassified
Ile	12	sf906570121	9	-29	LOC_Os09g11720	hypothetical protein
Ile	12	sf906570121	9	-22	LOC_Os09g11730	hypothetical protein
Ile	12	sf906570121	9	-8	LOC_Os09g11740	retrotransposon protein, putative, Ty1-copia subclass
Ile	12	sf906570121	9	2	LOC_Os09g11760	hypothetical protein
Ile	12	sf906570121	9	9	LOC_Os09g11770	hypothetical protein
Ile	12	sf906570121	9	20	LOC_Os09g11780	hypothetical protein
Ile	12	sf906570121	9	23	LOC_Os09g11790	DEFL14 - Defensin and Defensin-like DEFL family, expressed
Ile	12	sf906570121	9	25	LOC_Os09g11800	hypothetical protein
Ile	12	sf906570121	9	38	LOC_Os09g11810	expressed protein
Ile	12	sf906570121	9	39	LOC_Os09g11820	transposon protein, putative, unclassified
Ile	12	sf906570121	9	60	LOC_Os09g11830	conserved hypothetical protein
Ile	12	sf906570121	9	68	LOC_Os09g11840	hypothetical protein
Ile	12	sf906570121	9	71	LOC_Os09g11850	ulp1 protease family, C-terminal catalytic domain containing protein
Ile	12	sf906570121	9	76	LOC_Os09g11860	ulp1 protease family, C-terminal catalytic domain containing protein
Ile	12	sf906570121	9	80	LOC_Os09g11870	transposon protein, putative, unclassified
Ile	12	sf906570121	9	94	LOC_Os09g11880	retrotransposon protein, putative, unclassified
Ile	12	sf906570121	9	101	LOC_Os09g11890	expressed protein
Ile	12	sf906570121	9	116	LOC_Os09g11900	expressed protein
Ile	13	sf0909552918	9	-118	LOC_Os09g15410	retrotransposon protein, putative, unclassified
Ile	13	sf0909552918	9	-111	LOC_Os09g15420	NAD dependent epimerase/dehydratase family protein, putative, expressed
Ile	13	sf0909552918	9	-104	LOC_Os09g15430	zinc finger family protein, putative, expressed
Ile	13	sf0909552918	9	-99	LOC_Os09g15440	OsFBX311 - F-box domain containing protein
Ile	13	sf0909552918	9	-95	LOC_Os09g15450	retrotransposon protein, putative, unclassified
Ile	13	sf0909552918	9	-89	LOC_Os09g15460	retrotransposon protein, putative, Ty3-gypsy subclass
Ile	13	sf0909552918	9	-82	LOC_Os09g15470	retrotransposon protein, putative, Ty3-gypsy subclass
Ile	13	sf0909552918	9	-75	LOC_Os09g15480	Ser/Thr-rich protein T10 in DGCR region, putative, expressed
Ile	13	sf0909552918	9	-69	LOC_Os09g15490	hypothetical protein
Ile	13	sf0909552918	9	-66	LOC_Os09g15500	peroxidase precursor, putative
Ile	13	sf0909552918	9	-61	LOC_Os09g15510	peroxidase precursor, putative, expressed
Ile	13	sf0909552918	9	-56	LOC_Os09g15520	oleosin, putative, expressed
Ile	13	sf0909552918	9	-55	LOC_Os09g15530	hypothetical protein
Ile	13	sf0909552918	9	-53	LOC_Os09g15540	OsFBX312 - F-box domain containing protein, expressed
Ile	13	sf0909552918	9	-51	LOC_Os09g15550	OsFBX313 - F-box domain containing protein, expressed
Ile	13	sf0909552918	9	-46	LOC_Os09g15560	OsFBX314 - F-box domain containing protein, expressed
Ile	13	sf0909552918	9	-40	LOC_Os09g15570	OsFBX315 - F-box domain containing protein, expressed
Ile	13	sf0909552918	9	-36	LOC_Os09g15580	conserved hypothetical protein
Ile	13	sf0909552918	9	-29	LOC_Os09g15590	OsFBX316 - F-box domain containing protein, expressed
Ile	13	sf0909552918	9	-24	LOC_Os09g15600	transposon protein, putative, unclassified
Ile	13	sf0909552918	9	-20	LOC_Os09g15610	transposon protein, putative, CACTA, En/Spm sub-class
Ile	13	sf0909552918	9	-18	LOC_Os09g15620	transposon protein, putative, CACTA, En/Spm sub-class
Ile	13	sf0909552918	9	-14	LOC_Os09g15630	transposon protein, putative, CACTA, En/Spm sub-class
Ile	13	sf0909552918	9	-7	LOC_Os09g15639	expressed protein
Ile	13	sf0909552918	9	-6	LOC_Os09g15644	expressed protein
Ile	13	sf0909552918	9	-2	LOC_Os09g15650	hypothetical protein
Ile	13	sf0909552918	9	0	LOC_Os09g15660	hypothetical protein
Ile	13	sf0909552918	9	13	LOC_Os09g15670	protein phosphatase 2C, putative, expressed
Ile	13	sf0909552918	9	16	LOC_Os09g15680	caltractin, putative
Ile	13	sf0909552918	9	19	LOC_Os09g15690	conserved hypothetical protein
Ile	13	sf0909552918	9	23	LOC_Os09g15700	receptor-like protein kinase 5 precursor, putative, expressed
Ile	13	sf0909552918	9	35	LOC_Os09g15710	hypothetical protein
Ile	13	sf0909552918	9	39	LOC_Os09g15720	hypothetical protein
Ile	13	sf0909552918	9	55	LOC_Os09g15730	hypothetical protein
Ile	13	sf0909552918	9	65	LOC_Os09g15740	conserved hypothetical protein
Ile	13	sf0909552918	9	66	LOC_Os09g15750	proteasome/cyclosome repeat containing protein, expressed
Ile	13	sf0909552918	9	75	LOC_Os09g15760	conserved hypothetical protein
Ile	13	sf0909552918	9	80	LOC_Os09g15770	CPuORF13 - conserved peptide uORF-containing transcript, expressed
Ile	13	sf0909552918	9	82	LOC_Os09g15775	expressed protein
Ile	13	sf0909552918	9	84	LOC_Os09g15780	expressed protein
Ile	13	sf0909552918	9	89	LOC_Os09g15790	ras-related protein, putative, expressed
Ile	13	sf0909552918	9	93	LOC_Os09g15800	tetratricopeptide-like helical, putative
Ile	13	sf0909552918	9	98	LOC_Os09g15810	bifunctional protein folD, putative, expressed
Ile	13	sf0909552918	9	101	LOC_Os09g15820	aldose 1-epimerase, putative, expressed
Ile	13	sf0909552918	9	107	LOC_Os09g15830	conserved hypothetical protein
Ile	13	sf0909552918	9	109	LOC_Os09g15835	OBP32pep, putative, expressed
Ile	13	sf0909552918	9	120	LOC_Os09g15840	NBS-LRR disease resistance protein, putative, expressed
Ile	14	sf1108801403	11	-113	LOC_Os11g15350	transposon protein, putative, CACTA, En/Spm sub-class
Ile	14	sf1108801403	11	-106	LOC_Os11g15360	transposon protein, putative, CACTA, En/Spm sub-class
Ile	14	sf1108801403	11	-101	LOC_Os11g15370	sulfotransferase domain containing protein
Ile	14	sf1108801403	11	-91	LOC_Os11g15390	hypothetical protein
Ile	14	sf1108801403	11	-78	LOC_Os11g15400	retrotransposon protein, putative, Ty1-copia subclass, expressed
Ile	14	sf1108801403	11	-72	LOC_Os11g15410	S-adenosyl-L-methionine:benzoic acid/salicylic acid carboxyl methyltransferase, putative
Ile	14	sf1108801403	11	-69	LOC_Os11g15420	hypothetical protein
Ile	14	sf1108801403	11	-60	LOC_Os11g15430	transposon protein, putative, CACTA, En/Spm sub-class
Ile	14	sf1108801403	11	-50	LOC_Os11g15440	retrotransposon protein, putative, unclassified
Ile	14	sf1108801403	11	-46	LOC_Os11g15450	retrotransposon protein, putative, unclassified
Ile	14	sf1108801403	11	-42	LOC_Os11g15460	conserved hypothetical protein
Ile	14	sf1108801403	11	-41	LOC_Os11g15470	hypothetical protein
Ile	14	sf1108801403	11	-38	LOC_Os11g15480	retrotransposon protein, putative, Ty3-gypsy subclass
Ile	14	sf1108801403	11	-29	LOC_Os11g15490	hypothetical protein
Ile	14	sf1108801403	11	-23	LOC_Os11g15500	stripe rust resistance protein Yr10, putative
Ile	14	sf1108801403	11	-20	LOC_Os11g15510	conserved hypothetical protein
Ile	14	sf1108801403	11	-8	LOC_Os11g15520	OsSub62 - Putative Subtilisin homologue, expressed
Ile	14	sf1108801403	11	-2	LOC_Os11g15530	conserved hypothetical protein
Ile	14	sf1108801403	11	2	LOC_Os11g15550	retrotransposon protein, putative, Ty3-gypsy subclass
Ile	14	sf1108801403	11	3	LOC_Os11g15560	retrotransposon protein, putative, Ty3-gypsy subclass
Ile	14	sf1108801403	11	19	LOC_Os11g15570	Ser/Thr protein phosphatase family protein, putative, expressed
Ile	14	sf1108801403	11	30	LOC_Os11g15580	hypothetical protein
Ile	14	sf1108801403	11	32	LOC_Os11g15590	hypothetical protein
Ile	14	sf1108801403	11	48	LOC_Os11g15600	hypothetical protein
Ile	14	sf1108801403	11	50	LOC_Os11g15610	hypothetical protein
Ile	14	sf1108801403	11	53	LOC_Os11g15620	OsFBX420 - F-box domain containing protein
Ile	14	sf1108801403	11	57	LOC_Os11g15624	expressed protein
Ile	14	sf1108801403	11	62	LOC_Os11g15630	retrotransposon protein, putative, unclassified
Ile	14	sf1108801403	11	65	LOC_Os11g15640	hypothetical protein
Ile	14	sf1108801403	11	74	LOC_Os11g15660	hypothetical protein
Ile	14	sf1108801403	11	76	LOC_Os11g15670	NBS-LRR disease resistance protein, putative, expressed
Ile	14	sf1108801403	11	81	LOC_Os11g15680	retrotransposon protein, putative, Ty3-gypsy subclass
Ile	14	sf1108801403	11	84	LOC_Os11g15690	retrotransposon protein, putative, Ty3-gypsy subclass
Ile	14	sf1108801403	11	91	LOC_Os11g15700	NB-ARC domain containing protein, expressed
Ile	14	sf1108801403	11	95	LOC_Os11g15710	hypothetical protein
Ile	14	sf1108801403	11	99	LOC_Os11g15720	expressed protein
Ile	14	sf1108801403	11	104	LOC_Os11g15730	hypothetical protein
Ile	14	sf1108801403	11	105	LOC_Os11g15740	hypothetical protein
Ile	14	sf1108801403	11	112	LOC_Os11g15750	retrotransposon protein, putative, unclassified
Ile	14	sf1108801403	11	117	LOC_Os11g15755	transposon protein, putative, unclassified
Ile	15	sf1118360692	11	-117	LOC_Os11g31830	transposon protein, putative, unclassified
Ile	15	sf1118360692	11	-110	LOC_Os11g31840	retrotransposon protein, putative, Ty1-copia subclass
Ile	15	sf1118360692	11	-107	LOC_Os11g31850	hypothetical protein
Ile	15	sf1118360692	11	-101	LOC_Os11g31860	retrotransposon protein, putative, unclassified
Ile	15	sf1118360692	11	-98	LOC_Os11g31870	retrotransposon protein, putative, unclassified
Ile	15	sf1118360692	11	-93	LOC_Os11g31880	phosphoglycerate mutase, putative, expressed
Ile	15	sf1118360692	11	-79	LOC_Os11g31890	NLI interacting factor-like phosphatase, putative, expressed
Ile	15	sf1118360692	11	-73	LOC_Os11g31900	acyl carrier protein, putative, expressed
Ile	15	sf1118360692	11	-67	LOC_Os11g31910	retrotransposon protein, putative, unclassified, expressed
Ile	15	sf1118360692	11	-61	LOC_Os11g31920	retrotransposon protein, putative, unclassified, expressed
Ile	15	sf1118360692	11	-57	LOC_Os11g31930	hypothetical protein
Ile	15	sf1118360692	11	-54	LOC_Os11g31940	GDSL-like lipase/acylhydrolase, putative, expressed
Ile	15	sf1118360692	11	-38	LOC_Os11g31950	expressed protein
Ile	15	sf1118360692	11	-25	LOC_Os11g31970	retrotransposon protein, putative, Ty1-copia subclass
Ile	15	sf1118360692	11	4	LOC_Os11g31980	OsSCP63 - Putative Serine Carboxypeptidase homologue, expressed
Ile	15	sf1118360692	11	20	LOC_Os11g31990	retrotransposon protein, putative, unclassified
Ile	15	sf1118360692	11	26	LOC_Os11g32000	retrotransposon protein, putative, unclassified
Ile	15	sf1118360692	11	40	LOC_Os11g32010	hypothetical protein
Ile	15	sf1118360692	11	43	LOC_Os11g32020	hypothetical protein
Ile	15	sf1118360692	11	47	LOC_Os11g32030	sex determination protein tasselseed-2, putative, expressed
Ile	15	sf1118360692	11	56	LOC_Os11g32040	hypothetical protein
Ile	15	sf1118360692	11	58	LOC_Os11g32050	expressed protein
Ile	15	sf1118360692	11	61	LOC_Os11g32060	retrotransposon protein, putative, unclassified
Ile	15	sf1118360692	11	72	LOC_Os11g32070	conserved hypothetical protein
Ile	15	sf1118360692	11	74	LOC_Os11g32080	conserved hypothetical protein
Ile	15	sf1118360692	11	76	LOC_Os11g32090	geranylgeranyl transferase type-2 subunit beta, putative
Ile	15	sf1118360692	11	95	LOC_Os11g32100	inducer of CBF expression 1, putative, expressed
Ile	15	sf1118360692	11	108	LOC_Os11g32110	auxin response factor, putative, expressed
Ile	15	sf1118360692	11	120	LOC_Os11g32130	hypothetical protein
Ile	16	sf1127926543	11	-111	LOC_Os11g47120	DEFL48 - Defensin and Defensin-like DEFL family, expressed
Ile	16	sf1127926543	11	-101	LOC_Os11g47130	protein transporter, putative, expressed
Ile	16	sf1127926543	11	-87	LOC_Os11g47140	OsWAK123 - OsWAK receptor-like protein kinase, expressed
Ile	16	sf1127926543	11	-79	LOC_Os11g47150	OsWAK122 - OsWAK receptor-like protein kinase
Ile	16	sf1127926543	11	-75	LOC_Os11g47160	receptor kinase 1, putative
Ile	16	sf1127926543	11	-74	LOC_Os11g47170	receptor-like protein kinase precursor, putative
Ile	16	sf1127926543	11	-70	LOC_Os11g47180	receptor-like protein kinase 2 precursor, putative, expressed
Ile	16	sf1127926543	11	-59	LOC_Os11g47190	transposon protein, putative, unclassified
Ile	16	sf1127926543	11	-55	LOC_Os11g47200	transposon protein, putative, unclassified
Ile	16	sf1127926543	11	-46	LOC_Os11g47210	receptor-like protein kinase 5 precursor, putative
Ile	16	sf1127926543	11	-44	LOC_Os11g47220	retrotransposon protein, putative, LINE subclass
Ile	16	sf1127926543	11	-43	LOC_Os11g47229	hypothetical protein
Ile	16	sf1127926543	11	-38	LOC_Os11g47240	leucine-rich repeat receptor protein kinase EXS precursor, putative, expressed
Ile	16	sf1127926543	11	-31	LOC_Os11g47250	retrotransposon protein, putative, unclassified
Ile	16	sf1127926543	11	-25	LOC_Os11g47260	retrotransposon protein, putative, unclassified
Ile	16	sf1127926543	11	-20	LOC_Os11g47269	DEFL44 - Defensin and Defensin-like DEFL family
Ile	16	sf1127926543	11	-18	LOC_Os11g47278	expressed protein
Ile	16	sf1127926543	11	-11	LOC_Os11g47290	receptor kinase, putative
Ile	16	sf1127926543	11	-1	LOC_Os11g47300	receptor-like protein kinase precursor, putative
Ile	16	sf1127926543	11	1	LOC_Os11g47310	receptor kinase-like protein, identical, putative, expressed
Ile	16	sf1127926543	11	12	LOC_Os11g47320	protein transporter, putative, expressed
Ile	16	sf1127926543	11	24	LOC_Os11g47330	ATP-grasp domain containing protein, expressed
Ile	16	sf1127926543	11	33	LOC_Os11g47350	beta-D-xylosidase, putative
Ile	16	sf1127926543	11	41	LOC_Os11g47360	retrotransposon protein, putative, Ty3-gypsy subclass
Ile	16	sf1127926543	11	46	LOC_Os11g47370	expressed protein
Ile	16	sf1127926543	11	58	LOC_Os11g47390	laccase precursor protein, putative, expressed
Ile	16	sf1127926543	11	65	LOC_Os11g47400	hypothetical protein
Ile	16	sf1127926543	11	67	LOC_Os11g47410	retrotransposon protein, putative, unclassified
Ile	16	sf1127926543	11	72	LOC_Os11g47420	retrotransposon protein, putative, unclassified
Ile	16	sf1127926543	11	76	LOC_Os11g47430	retrotransposon protein, putative, unclassified
Ile	16	sf1127926543	11	92	LOC_Os11g47432	zinc knuckle family protein
Ile	16	sf1127926543	11	108	LOC_Os11g47433	retrotransposon protein, putative, unclassified
Ile	16	sf1127926543	11	117	LOC_Os11g47434	transposon protein, putative, CACTA, En/Spm sub-class
Ile	16	sf1127926543	11	85	LOC_Os11g47453	expressed protein
Ile	17	sf1128289973	11	-120	LOC_Os11g47440	hypothetical protein
Ile	17	sf1128289973	11	-110	LOC_Os11g47450	hypothetical protein
Ile	17	sf1128289973	11	-107	LOC_Os11g47460	MYB family transcription factor, putative, expressed
Ile	17	sf1128289973	11	-101	LOC_Os11g47470	retrotransposon protein, putative, Ty1-copia subclass
Ile	17	sf1128289973	11	-97	LOC_Os11g47480	hypothetical protein
Ile	17	sf1128289973	11	-93	LOC_Os11g47490	senescence-induced receptor-like serine/threonine-protein kinase precursor, putative
Ile	17	sf1128289973	11	-92	LOC_Os11g47494	retrotransposon protein, putative, unclassified
Ile	17	sf1128289973	11	-89	LOC_Os11g47500	glycosyl hydrolase, putative, expressed
Ile	17	sf1128289973	11	-84	LOC_Os11g47510	glycosyl hydrolase, putative, expressed
Ile	17	sf1128289973	11	-81	LOC_Os11g47520	glycosyl hydrolase, putative, expressed
Ile	17	sf1128289973	11	-78	LOC_Os11g47530	glycosyl hydrolase, putative, expressed
Ile	17	sf1128289973	11	-76	LOC_Os11g47550	glycosyl hydrolase, putative, expressed
Ile	17	sf1128289973	11	-72	LOC_Os11g47560	glycosyl hydrolase, putative, expressed
Ile	17	sf1128289973	11	-63	LOC_Os11g47570	glycosyl hydrolase, putative, expressed
Ile	17	sf1128289973	11	-62	LOC_Os11g47574	expressed protein
Ile	17	sf1128289973	11	-58	LOC_Os11g47580	glycosyl hydrolase, putative, expressed
Ile	17	sf1128289973	11	-56	LOC_Os11g47590	glycosyl hydrolase, putative, expressed
Ile	17	sf1128289973	11	-53	LOC_Os11g47600	glycosyl hydrolase, putative, expressed
Ile	17	sf1128289973	11	-51	LOC_Os11g47610	glycosyl hydrolase, putative, expressed
Ile	17	sf1128289973	11	-49	LOC_Os11g47620	ZOS11-09 - C2H2 zinc finger protein
Ile	17	sf1128289973	11	-46	LOC_Os11g47630	ZOS11-10 - C2H2 zinc finger protein, expressed
Ile	17	sf1128289973	11	-39	LOC_Os11g47640	expressed protein
Ile	17	sf1128289973	11	-35	LOC_Os11g47650	trp repressor/replication initiator, putative, expressed
Ile	17	sf1128289973	11	-32	LOC_Os11g47660	conserved hypothetical protein
Ile	17	sf1128289973	11	-30	LOC_Os11g47670	thaumatin family domain containing protein, expressed
Ile	17	sf1128289973	11	-29	LOC_Os11g47680	thaumatin family domain containing protein, expressed
Ile	17	sf1128289973	11	-28	LOC_Os11g47690	zinc finger, C3HC4 type domain containing protein
Ile	17	sf1128289973	11	-27	LOC_Os11g47700	zinc finger, C3HC4 type domain containing protein
Ile	17	sf1128289973	11	-24	LOC_Os11g47710	SNF7 domain containing protein, putative, expressed
Ile	17	sf1128289973	11	-18	LOC_Os11g47730	expressed protein
Ile	17	sf1128289973	11	-11	LOC_Os11g47740	hypothetical protein
Ile	17	sf1128289973	11	-9	LOC_Os11g47750	conserved hypothetical protein
Ile	17	sf1128289973	11	-4	LOC_Os11g47760	DnaK family protein, putative, expressed
Ile	17	sf1128289973	11	-1	LOC_Os11g47770	selT/selW/selH selenoprotein domain containing protein, expressed
Ile	17	sf1128289973	11	5	LOC_Os11g47790	hypothetical protein
Ile	17	sf1128289973	11	7	LOC_Os11g47800	spo0B-associated GTP-binding protein, putative, expressed
Ile	17	sf1128289973	11	14	LOC_Os11g47809	metallothionein, putative, expressed
Ile	17	sf1128289973	11	25	LOC_Os11g47820	glucan endo-1,3-beta-glucosidase precursor, putative, expressed
Ile	17	sf1128289973	11	32	LOC_Os11g47830	RNA recognition motif containing protein, expressed
Ile	17	sf1128289973	11	40	LOC_Os11g47840	OsRhmbd18 - Putative Rhomboid homologue, expressed
Ile	17	sf1128289973	11	47	LOC_Os11g47850	transposon protein, putative, unclassified
Ile	17	sf1128289973	11	51	LOC_Os11g47860	hypothetical protein
Ile	17	sf1128289973	11	56	LOC_Os11g47870	GRAS family transcription factor domain containing protein, expressed
Ile	17	sf1128289973	11	74	LOC_Os11g47890	GRAS family transcription factor domain containing protein, expressed
Ile	17	sf1128289973	11	78	LOC_Os11g47900	SCARECROW, putative, expressed
Ile	17	sf1128289973	11	81	LOC_Os11g47910	SCARECROW, putative
Ile	17	sf1128289973	11	85	LOC_Os11g47920	SCARECROW, putative
Ile	17	sf1128289973	11	88	LOC_Os11g47930	alpha-hemolysin, putative
Ile	17	sf1128289973	11	100	LOC_Os11g47940	hypothetical protein
Ile	17	sf1128289973	11	105	LOC_Os11g47944	thaumatin, putative
Ile	17	sf1128289973	11	108	LOC_Os11g47950	cyclin, putative
Ile	17	sf1128289973	11	119	LOC_Os11g47960	hypothetical protein
Ile	18	sf1208222947	12	-104	LOC_Os12g14260	retrotransposon protein, putative, Ty3-gypsy subclass
Ile	18	sf1208222947	12	-101	LOC_Os12g14270	retrotransposon protein, putative, unclassified
Ile	18	sf1208222947	12	-88	LOC_Os12g14280	retrotransposon protein, putative, Ty3-gypsy subclass
Ile	18	sf1208222947	12	-81	LOC_Os12g14290	retrotransposon protein, putative, Ty3-gypsy subclass
Ile	18	sf1208222947	12	-71	LOC_Os12g14310	hypothetical protein
Ile	18	sf1208222947	12	-69	LOC_Os12g14320	hypothetical protein
Ile	18	sf1208222947	12	-60	LOC_Os12g14330	disease resistance protein RPM1, putative, expressed
Ile	18	sf1208222947	12	-54	LOC_Os12g14340	hypothetical protein
Ile	18	sf1208222947	12	-50	LOC_Os12g14350	transposon protein, putative, CACTA, En/Spm sub-class
Ile	18	sf1208222947	12	-43	LOC_Os12g14360	transposon protein, putative, unclassified
Ile	18	sf1208222947	12	-20	LOC_Os12g14374	retrotransposon protein, putative, Ty3-gypsy subclass
Ile	18	sf1208222947	12	-17	LOC_Os12g14390	retrotransposon protein, putative, Ty3-gypsy subclass
Ile	18	sf1208222947	12	-11	LOC_Os12g14400	retrotransposon protein, putative, Ty3-gypsy subclass
Ile	18	sf1208222947	12	-9	LOC_Os12g14410	retrotransposon protein, putative, Ty3-gypsy subclass
Ile	18	sf1208222947	12	-4	LOC_Os12g14420	retrotransposon protein, putative, Ty3-gypsy subclass
Ile	18	sf1208222947	12	3	LOC_Os12g14430	retrotransposon protein, putative, unclassified
Ile	18	sf1208222947	12	13	LOC_Os12g14440	Jacalin-like lectin domain containing protein, putative, expressed
Ile	18	sf1208222947	12	18	LOC_Os12g14450	hypothetical protein
Ile	18	sf1208222947	12	24	LOC_Os12g14460	retrotransposon protein, putative, Ty3-gypsy subclass
Ile	18	sf1208222947	12	29	LOC_Os12g14470	retrotransposon protein, putative, Ty3-gypsy subclass
Ile	18	sf1208222947	12	40	LOC_Os12g14480	cysteine-rich receptor-like protein kinase 23 precursor, putative
Ile	18	sf1208222947	12	46	LOC_Os12g14490	retrotransposon protein, putative, unclassified
Ile	18	sf1208222947	12	52	LOC_Os12g14500	hypothetical protein
Ile	18	sf1208222947	12	57	LOC_Os12g14510	hypothetical protein
Ile	18	sf1208222947	12	62	LOC_Os12g14520	expressed protein
Ile	18	sf1208222947	12	70	LOC_Os12g14530	retrotransposon protein, putative, unclassified
Ile	18	sf1208222947	12	75	LOC_Os12g14540	expressed protein
Ile	18	sf1208222947	12	80	LOC_Os12g14550	hypothetical protein
Ile	18	sf1208222947	12	91	LOC_Os12g14570	hypothetical protein
Ile	18	sf1208222947	12	102	LOC_Os12g14580	tetraspanin family protein, putative
Ile	18	sf1208222947	12	109	LOC_Os12g14590	retrotransposon protein, putative, unclassified
Ile	18	sf1208222947	12	112	LOC_Os12g14600	retrotransposon protein, putative, unclassified
Ile	19	sf1218856821	12	-109	LOC_Os12g31180	retrotransposon protein, putative, Ty3-gypsy subclass
Ile	19	sf1218856821	12	-102	LOC_Os12g31190	retrotransposon protein, putative, Ty3-gypsy subclass
Ile	19	sf1218856821	12	-98	LOC_Os12g31200	NB-ARC domain containing protein, expressed
Ile	19	sf1218856821	12	-92	LOC_Os12g31210	retrotransposon protein, putative, unclassified
Ile	19	sf1218856821	12	-77	LOC_Os12g31230	transposon protein, putative, CACTA, En/Spm sub-class
Ile	19	sf1218856821	12	-72	LOC_Os12g31240	retrotransposon protein, putative, Ty3-gypsy subclass
Ile	19	sf1218856821	12	-68	LOC_Os12g31250	retrotransposon protein, putative, Ty3-gypsy subclass
Ile	19	sf1218856821	12	-63	LOC_Os12g31260	transposon protein, putative, CACTA, En/Spm sub-class
Ile	19	sf1218856821	12	-62	LOC_Os12g31270	transposon protein, putative, CACTA, En/Spm sub-class
Ile	19	sf1218856821	12	-58	LOC_Os12g31280	transposon protein, putative, CACTA, En/Spm sub-class
Ile	19	sf1218856821	12	-52	LOC_Os12g31290	hypothetical protein
Ile	19	sf1218856821	12	-48	LOC_Os12g31300	retrotransposon protein, putative, Ty3-gypsy subclass
Ile	19	sf1218856821	12	-44	LOC_Os12g31310	retrotransposon, putative, centromere-specific
Ile	19	sf1218856821	12	-39	LOC_Os12g31320	photoreceptor-interacting protein-like, putative
Ile	19	sf1218856821	12	-37	LOC_Os12g31330	hypothetical protein
Ile	19	sf1218856821	12	-32	LOC_Os12g31340	OsFBD15 - F-box and FBD domain containing protein, expressed
Ile	19	sf1218856821	12	-24	LOC_Os12g31350	SSXT protein, putative, expressed
Ile	19	sf1218856821	12	-16	LOC_Os12g31360	hypothetical protein
Ile	19	sf1218856821	12	-6	LOC_Os12g31370	DNA repair protein Rad51, putative, expressed
Ile	19	sf1218856821	12	-2	LOC_Os12g31380	initiation factor 2 subunit family domain containing protein, expressed
Ile	19	sf1218856821	12	-1	LOC_Os12g31390	hypothetical protein
Ile	19	sf1218856821	12	6	LOC_Os12g31400	hypothetical protein
Ile	19	sf1218856821	12	7	LOC_Os12g31410	expressed protein
Ile	19	sf1218856821	12	12	LOC_Os12g31420	hypothetical protein
Ile	19	sf1218856821	12	18	LOC_Os12g31430	helix-loop-helix DNA-binding domain containing protein
Ile	19	sf1218856821	12	23	LOC_Os12g31440	expressed protein
Ile	19	sf1218856821	12	27	LOC_Os12g31450	plastid division regulator MinE, putative, expressed
Ile	19	sf1218856821	12	32	LOC_Os12g31460	heat shock protein DnaJ, putative, expressed
Ile	19	sf1218856821	12	37	LOC_Os12g31470	retrotransposon protein, putative, unclassified
Ile	19	sf1218856821	12	47	LOC_Os12g31480	GPI mannosyltransferase 2, putative, expressed
Ile	19	sf1218856821	12	51	LOC_Os12g31485	retrotransposon protein, putative, unclassified, expressed
Ile	19	sf1218856821	12	53	LOC_Os12g31490	expressed protein
Ile	19	sf1218856821	12	69	LOC_Os12g31510	expressed protein
Ile	19	sf1218856821	12	74	LOC_Os12g31520	hypothetical protein
Ile	19	sf1218856821	12	77	LOC_Os12g31530	transposon protein, putative, unclassified
Ile	19	sf1218856821	12	82	LOC_Os12g31540	expressed protein
Ile	19	sf1218856821	12	86	LOC_Os12g31550	hypothetical protein
Ile	19	sf1218856821	12	99	LOC_Os12g31560	protein kinase, putative
Ile	19	sf1218856821	12	112	LOC_Os12g31570	retrotransposon protein, putative, Ty3-gypsy subclass
Ile	19	sf1218856821	12	120	LOC_Os12g31580	retrotransposon protein, putative, Ty3-gypsy subclass

## Sheet: Supplementary Table S4
Supplementary Table S4 | QTN-by-environment interactions (QEIs) detected from branched-chain amino acid (BCAA) content datasets.
Trait	QEI	SNP	Chromosome	Position	LOD (QEI)	add*env1	add*env2	add*env3	add*env4	R2 (%)	P-value
Val	sf0112737587	C/T	1	12737587	22.8834	0.0428	0.1148	-0.1948	0.0372	1.5348	1.0834e-22
Val	sf0123062900	A/G	1	23062900	28.1517	-0.066	-0.0163	0.2131	-0.1308	1.8974	6.47112e-28
Val	sf0203288033	A/G	2	3288033	11.2551	-0.0561	-0.0404	0.1413	-0.0447	0.7556	3.25583e-11
Val	sf0205594790	C/G	2	5594790	10.2259	0.0579	0.0515	-0.1308	0.0214	0.666	3.3253e-10
Val	sf0212094918	A/G	2	12094918	13.3189	0.0656	0.0394	-0.1564	0.0513	0.9307	3.05018e-13
Val	sf0221665451	A/G	2	21665451	15.4845	-0.0755	-0.0335	0.166	-0.057	1.0638	2.24159e-15
Val	sf0224371822	C/T	2	24371822	10.2802	-0.0404	0.0047	0.1224	-0.0867	0.6826	2.94185e-10
Val	sf0301102578	G/A	3	1102578	17.9432	0.0335	0.0515	-0.1737	0.0887	1.1811	8.37823e-18
Val	sf0314026224	C/T	3	14026224	15.1913	0.0173	0.0484	-0.1566	0.0909	1.001	4.36177e-15
Val	sf0320739021	T/C	3	20739021	28.6257	-0.0356	-0.0967	0.2239	-0.0916	1.954	2.19053e-28
Val	sf0402208074	A/G	4	2208074	28.6024	-0.0655	-0.1007	0.2254	-0.0592	1.9429	2.31011e-28
Val	sf0416666521	T/A	4	16666521	9.0111	0.023	-0.1214	0.0286	0.0697	0.5916	5.13232e-09
Val	sf0708091256	T/C	7	8091256	14.9553	0.0197	0.012	-0.1503	0.1185	1.0501	7.45331e-15
Val	sf0719486364	T/C	7	19486364	29.1097	0.0868	0.0773	-0.2271	0.063	1.9506	7.2475e-29
Val	sf0818032366	A/C	8	18032366	11.8557	-0.0432	-0.0705	0.1412	-0.0275	0.7776	8.37507e-12
Val	sf0909223794	T/A	9	9223794	34.0563	0.0646	0.0919	-0.246	0.0895	2.2922	8.85856e-34
Val	sf0915192336	G/A	9	15192336	16.0325	0.1143	0.0441	-0.1495	-0.0089	1.0576	6.4556e-16
Val	sf1004106822	T/G	10	4106822	9.3908	-0.0515	-0.0457	0.1312	-0.0341	0.6527	2.18375e-09
Val	sf1105099249	A/C	11	5099249	18.6681	-0.07	-0.0204	0.1778	-0.0875	1.2599	1.60947e-18
Val	sf1108298897	T/C	11	8298897	13.2603	0.0601	-0.0155	-0.1362	0.0915	0.8694	3.48274e-13
Val	sf1109916619	A/G	11	9916619	21.896	-0.0943	-0.0483	0.1974	-0.0547	1.5026	1.02983e-21
Val	sf1115880267	C/T	11	15880267	24.5746	0.0449	0.007	-0.1978	0.146	1.7665	2.28523e-24
Val	sf1128138454	A/T	11	28138454	14.7617	-0.0801	-0.0286	0.1576	-0.049	0.9744	1.15681e-14
Val	sf1204286940	T/C	12	4286940	8.3843	0.043	0.0275	-0.1251	0.0546	0.6002	2.09948e-08
Val	sf1215090322	A/G	12	15090322	22.8897	0.0321	0.0476	-0.1935	0.1138	1.5171	1.06798e-22
Val	sf1220379842	T/C	12	20379842	25.1158	-0.115	0.0285	0.1905	-0.1039	1.727	6.64319e-25
Leu	sf0130356711	T/C	1	30356711	18.8642	0.2773	-0.241	0.0772	-0.1136	1.3673	1.02992e-18
Leu	sf0132146191	A/G	1	32146191	6.6608	-0.0904	0.1314	-0.137	0.096	0.4748	9.96102e-07
Leu	sf0227136932	A/C	2	27136932	26.0599	-0.2773	0.2741	-0.1767	0.18	1.9168	7.69391e-26
Leu	sf0308529667	A/T	3	8529667	33.1648	-0.4378	0.1544	0.0427	0.2406	2.4459	6.81038e-33
Leu	sf0334651002	G/T	3	34651002	24.5958	0.3423	-0.2319	0.0835	-0.1939	1.9151	2.17729e-24
Leu	sf0400020041	G/A	4	20041	26.2352	0.1096	-0.2539	0.3362	-0.192	2.0117	5.15612e-26
Leu	sf0412866411	T/C	4	12866411	24.6166	0.3912	-0.1693	-0.0754	-0.1464	1.8557	2.07616e-24
Leu	sf0423542576	C/G	4	23542576	13.6378	0.2324	-0.1535	0.0961	-0.175	1.0434	1.48045e-13
Leu	sf0620985461	G/A	6	20985461	36.3679	-0.4433	0.307	0.0247	0.1115	2.7005	4.46656e-36
Leu	sf0726558149	A/C	7	26558149	13.3044	0.2602	-0.1185	0.0175	-0.1592	0.9547	3.15175e-13
Leu	sf0819501784	A/G	8	19501784	31.9451	0.4391	-0.2048	-0.0641	-0.1702	2.3802	1.10847e-31
Leu	sf0820727680	T/C	8	20727680	13.8669	0.2773	-0.1586	-0.013	-0.1057	1.0078	8.8068e-14
Leu	sf1218404538	T/C	12	18404538	40.5143	-0.4673	0.2951	-0.0223	0.1945	3.0547	3.36385e-40
Ile	sf0110757311	G/A	1	10757311	17.989	0.3004	-0.0296	-0.0447	-0.2261	0.7063	7.5481e-18
Ile	sf0419877273	T/C	4	19877273	10.9738	0.2583	-0.1034	-0.0486	-0.1063	0.446	6.14789e-11
Ile	sf0427559830	T/C	4	27559830	27.6727	-0.4103	0.15	0.1274	0.133	1.1011	1.93304e-27
Ile	sf0604964721	T/C	6	4964721	16.3746	0.291	0.0143	-0.1454	-0.1599	0.6446	2.96681e-16
Ile	sf0615566551	T/C	6	15566551	16.6348	0.3178	-0.0642	-0.1567	-0.0969	0.6813	1.64236e-16
Ile	sf0619266573	A/G	6	19266573	21.0431	-0.2522	0.0783	0.2915	-0.1176	0.8258	7.19731e-21
Ile	sf0623519689	T/G	6	23519689	8.2907	0.0948	-0.0346	-0.1933	0.1331	0.3197	2.59093e-08
Ile	sf0629178424	T/C	6	29178424	3.8575	0.1189	0.0319	-0.031	-0.1198	0.1493	0.000492077
Ile	sf0705912632	T/G	7	5912632	13.1411	0.2793	-0.0384	-0.085	-0.1559	0.5439	4.56292e-13
Ile	sf0710033129	A/G	7	10033129	12.5585	0.2695	-0.1021	-0.053	-0.1144	0.4848	1.70739e-12
Ile	sf0718481468	A/C	7	18481468	11.9441	0.2638	-0.0837	-0.0559	-0.1242	0.4662	6.85703e-12
Ile	sf0810068735	T/C	8	10068735	10.4077	-0.188	-0.0712	0.0532	0.2059	0.4195	2.20669e-10
Ile	sf1101019760	T/C	11	1019760	25.1804	0.3654	-0.1877	0.0032	-0.1808	0.9867	5.73231e-25
Ile	sf1219051313	A/G	12	19051313	17.0612	0.314	-0.1428	-0.0357	-0.1354	0.6788	6.22901e-17

## Sheet: Supplementary Table S5
Supplementary Table S5 | Candidate genes of QEIs.
Trait	QEI No.	QEI	Chromosome	Distance (kb)	MSU_locus	Functional annotation
Val	1	sf0112737587	1	-116	LOC_Os01g22440	hypothetical protein
Val	1	sf0112737587	1	-108	LOC_Os01g22450	hypothetical protein
Val	1	sf0112737587	1	-97	LOC_Os01g22480	OsFBDUF4 - F-box and DUF domain containing protein, expressed
Val	1	sf0112737587	1	-92	LOC_Os01g22490	40S ribosomal protein S27a, putative, expressed
Val	1	sf0112737587	1	-88	LOC_Os01g22500	craniofacial development protein 1, putative, expressed
Val	1	sf0112737587	1	-84	LOC_Os01g22510	cyclase/dehydrase family protein, expressed
Val	1	sf0112737587	1	-80	LOC_Os01g22520	dihydrolipoyl dehydrogenase 1, mitochondrial precursor, putative, expressed
Val	1	sf0112737587	1	-77	LOC_Os01g22530	hypothetical protein
Val	1	sf0112737587	1	-73	LOC_Os01g22540	conserved hypothetical protein
Val	1	sf0112737587	1	-65	LOC_Os01g22550	galactosyltransferase family protein, putative, expressed
Val	1	sf0112737587	1	-60	LOC_Os01g22560	glycerol-3-phosphate acyltransferase 1, putative, expressed
Val	1	sf0112737587	1	-55	LOC_Os01g22570	glycerol-3-phosphate acyltransferase, putative
Val	1	sf0112737587	1	-34	LOC_Os01g22590	retrotransposon protein, putative, unclassified, expressed
Val	1	sf0112737587	1	-28	LOC_Os01g22600	mitochondrial carrier protein, putative, expressed
Val	1	sf0112737587	1	-14	LOC_Os01g22620	retrotransposon protein, putative, unclassified
Val	1	sf0112737587	1	-7	LOC_Os01g22630	ECT protein, putative, expressed
Val	1	sf0112737587	1	0	LOC_Os01g22640	GDSL-like lipase/acylhydrolase, putative, expressed
Val	1	sf0112737587	1	1	LOC_Os01g22650	hypothetical protein
Val	1	sf0112737587	1	3	LOC_Os01g22660	GDSL-like lipase/acylhydrolase, putative, expressed
Val	1	sf0112737587	1	6	LOC_Os01g22670	fruit bromelain precursor, putative, expressed
Val	1	sf0112737587	1	13	LOC_Os01g22680	fruit bromelain precursor, putative, expressed
Val	1	sf0112737587	1	18	LOC_Os01g22700	organic cation transporter-related, putative
Val	1	sf0112737587	1	19	LOC_Os01g22710	organic cation transporter-related, putative, expressed
Val	1	sf0112737587	1	26	LOC_Os01g22720	hypothetical protein
Val	1	sf0112737587	1	38	LOC_Os01g22730	transposon protein, putative, unclassified
Val	1	sf0112737587	1	43	LOC_Os01g22740	transposon protein, putative, unclassified
Val	1	sf0112737587	1	46	LOC_Os01g22750	retrotransposon protein, putative, unclassified, expressed
Val	1	sf0112737587	1	58	LOC_Os01g22760	retrotransposon protein, putative, unclassified
Val	1	sf0112737587	1	64	LOC_Os01g22770	transposon protein, putative, unclassified
Val	1	sf0112737587	1	65	LOC_Os01g22780	GDSL-like lipase/acylhydrolase, putative, expressed
Val	1	sf0112737587	1	75	LOC_Os01g22794	transposon protein, putative, CACTA, En/Spm sub-class
Val	1	sf0112737587	1	80	LOC_Os01g22810	hypothetical protein
Val	1	sf0112737587	1	82	LOC_Os01g22820	retrotransposon protein, putative, Ty3-gypsy subclass
Val	1	sf0112737587	1	88	LOC_Os01g22830	retrotransposon protein, putative, Ty3-gypsy subclass
Val	1	sf0112737587	1	93	LOC_Os01g22840	retrotransposon protein, putative, Ty3-gypsy subclass
Val	1	sf0112737587	1	100	LOC_Os01g22850	retrotransposon protein, putative, Ty3-gypsy subclass
Val	1	sf0112737587	1	106	LOC_Os01g22860	retrotransposon protein, putative, unclassified
Val	1	sf0112737587	1	110	LOC_Os01g22870	expressed protein
Val	1	sf0112737587	1	120	LOC_Os01g22880	hypothetical protein
Val	2	sf0123062900	1	-111	LOC_Os01g40620	Uncharacterized ACR, COG1565 containing protein, putative, expressed
Val	2	sf0123062900	1	-104	LOC_Os01g40630	uncharacterized protein PA4923, putative, expressed
Val	2	sf0123062900	1	-80	LOC_Os01g40640	S1 RNA binding domain containing protein, expressed
Val	2	sf0123062900	1	-78	LOC_Os01g40650	expressed protein
Val	2	sf0123062900	1	-76	LOC_Os01g40660	methyltransferase, putative, expressed
Val	2	sf0123062900	1	-71	LOC_Os01g40670	single myb histone, putative, expressed
Val	2	sf0123062900	1	-69	LOC_Os01g40680	pentatricopeptide, putative
Val	2	sf0123062900	1	-65	LOC_Os01g40690	holocarboxylase synthetase, putative, expressed
Val	2	sf0123062900	1	-61	LOC_Os01g40700	expressed protein
Val	2	sf0123062900	1	-58	LOC_Os01g40710	high light inducible protein, putative, expressed
Val	2	sf0123062900	1	-55	LOC_Os01g40720	pentatricopeptide, putative
Val	2	sf0123062900	1	-50	LOC_Os01g40730	hypothetical protein
Val	2	sf0123062900	1	-46	LOC_Os01g40740	hypothetical protein
Val	2	sf0123062900	1	-37	LOC_Os01g40750	expressed protein
Val	2	sf0123062900	1	-32	LOC_Os01g40760	expressed protein
Val	2	sf0123062900	1	-28	LOC_Os01g40770	retrotransposon protein, putative, unclassified
Val	2	sf0123062900	1	-26	LOC_Os01g40780	retrotransposon protein, putative, unclassified
Val	2	sf0123062900	1	-13	LOC_Os01g40790	retrotransposon protein, putative, Ty3-gypsy subclass
Val	2	sf0123062900	1	-8	LOC_Os01g40800	retrotransposon protein, putative, unclassified
Val	2	sf0123062900	1	-1	LOC_Os01g40810	retrotransposon protein, putative, unclassified, expressed
Val	2	sf0123062900	1	9	LOC_Os01g40820	peptidase family M41 containing protein, expressed
Val	2	sf0123062900	1	18	LOC_Os01g40830	transposon protein, putative, Mutator sub-class
Val	2	sf0123062900	1	26	LOC_Os01g40840	serine/threonine-protein kinase AFC3, putative, expressed
Val	2	sf0123062900	1	33	LOC_Os01g40860	aldehyde dehydrogenase, putative, expressed
Val	2	sf0123062900	1	49	LOC_Os01g40870	aldehyde dehydrogenase, putative, expressed
Val	2	sf0123062900	1	59	LOC_Os01g40880	hypothetical protein
Val	2	sf0123062900	1	61	LOC_Os01g40890	transposon protein, putative, unclassified
Val	2	sf0123062900	1	68	LOC_Os01g40900	retrotransposon protein, putative, unclassified
Val	2	sf0123062900	1	73	LOC_Os01g40910	transposon protein, putative, unclassified
Val	2	sf0123062900	1	81	LOC_Os01g40920	hypothetical protein
Val	2	sf0123062900	1	89	LOC_Os01g40930	hypothetical protein
Val	2	sf0123062900	1	98	LOC_Os01g40940	hypothetical protein
Val	2	sf0123062900	1	103	LOC_Os01g40950	hypothetical protein
Val	2	sf0123062900	1	107	LOC_Os01g40960	nodulin MtN3 family protein, putative
Val	2	sf0123062900	1	109	LOC_Os01g40970	DUF623 domain containing protein
Val	3	sf0203288033	2	-117	LOC_Os02g06340	EH domain-containing protein 1, putative, expressed
Val	3	sf0203288033	2	-113	LOC_Os02g06350	hypothetical protein
Val	3	sf0203288033	2	-105	LOC_Os02g06360	uncharacterized protein CPn_0526/CP_0226/CPj0526/CpB0547, putative, expressed
Val	3	sf0203288033	2	-100	LOC_Os02g06370	whirly transcription factor domain containing protein, expressed
Val	3	sf0203288033	2	-97	LOC_Os02g06380	plant-specific domain TIGR01627 family protein, expressed
Val	3	sf0203288033	2	-93	LOC_Os02g06390	expressed protein
Val	3	sf0203288033	2	-84	LOC_Os02g06400	growth regulator related protein, putative, expressed
Val	3	sf0203288033	2	-81	LOC_Os02g06410	CBS domain containing membrane protein, putative, expressed
Val	3	sf0203288033	2	-79	LOC_Os02g06420	conserved hypothetical protein
Val	3	sf0203288033	2	-71	LOC_Os02g06430	DUF292 domain containing protein, expressed
Val	3	sf0203288033	2	-70	LOC_Os02g06440	hypothetical protein
Val	3	sf0203288033	2	-68	LOC_Os02g06450	coiled-coil domain-containing protein 72, putative
Val	3	sf0203288033	2	-62	LOC_Os02g06460	conserved hypothetical protein
Val	3	sf0203288033	2	-58	LOC_Os02g06470	OsFBX38 - F-box domain containing protein, expressed
Val	3	sf0203288033	2	-54	LOC_Os02g06480	SCO1 protein homolog, mitochondrial precursor, putative, expressed
Val	3	sf0203288033	2	-50	LOC_Os02g06490	vacuolar protein sorting-associated protein 4, putative, expressed
Val	3	sf0203288033	2	-38	LOC_Os02g06500	DSHCT domain containing protein, expressed
Val	3	sf0203288033	2	-35	LOC_Os02g06510	myosin heavy chain, putative, expressed
Val	3	sf0203288033	2	-31	LOC_Os02g06520	OsFBLD1 - F-box, LRR and FBD domain containing protein, expressed
Val	3	sf0203288033	2	-22	LOC_Os02g06530	armadillo/beta-catenin repeat family protein, putative, expressed
Val	3	sf0203288033	2	-19	LOC_Os02g06540	transporter family protein, putative, expressed
Val	3	sf0203288033	2	-16	LOC_Os02g06550	retrotransposon, putative, centromere-specific, expressed
Val	3	sf0203288033	2	-8	LOC_Os02g06560	wound induced protein, putative, expressed
Val	3	sf0203288033	2	-1	LOC_Os02g06570	CAMK_KIN1/SNF1/Nim1_like.13 - CAMK includes calcium/calmodulin depedent protein kinases, expressed
Val	3	sf0203288033	2	3	LOC_Os02g06580	formin, putative, expressed
Val	3	sf0203288033	2	9	LOC_Os02g06584	zinc finger C-x8-C-x5-C-x3-H type family protein, expressed
Val	3	sf0203288033	2	23	LOC_Os02g06588	ATP binding protein, putative, expressed
Val	3	sf0203288033	2	25	LOC_Os02g06592	SNF2 family N-terminal domain containing protein, expressed
Val	3	sf0203288033	2	35	LOC_Os02g06600	receptor-like protein kinase 2 precursor, putative
Val	3	sf0203288033	2	39	LOC_Os02g06605	expressed protein
Val	3	sf0203288033	2	40	LOC_Os02g06610	hypothetical protein
Val	3	sf0203288033	2	44	LOC_Os02g06620	receptor-like protein kinase 2 precursor, putative
Val	3	sf0203288033	2	47	LOC_Os02g06630	peroxidase precursor, putative, expressed
Val	3	sf0203288033	2	52	LOC_Os02g06640	ubiquitin family protein, putative, expressed
Val	3	sf0203288033	2	56	LOC_Os02g06650	COX VIIa, putative, expressed
Val	3	sf0203288033	2	63	LOC_Os02g06660	P21-Rho-binding domain containing protein, putative
Val	3	sf0203288033	2	65	LOC_Os02g06670	retrotransposon protein, putative, unclassified, expressed
Val	3	sf0203288033	2	68	LOC_Os02g06690	plastocyanin-like domain containing protein, putative, expressed
Val	3	sf0203288033	2	70	LOC_Os02g06700	ribosomal protein, putative, expressed
Val	3	sf0203288033	2	74	LOC_Os02g06720	WD domain containing protein, putative, expressed
Val	3	sf0203288033	2	90	LOC_Os02g06725	expressed protein
Val	3	sf0203288033	2	98	LOC_Os02g06730	hypothetical protein
Val	3	sf0203288033	2	104	LOC_Os02g06740	retrotransposon protein, putative, Ty1-copia subclass
Val	3	sf0203288033	2	115	LOC_Os02g06750	retrotransposon protein, putative, unclassified
Val	3	sf0203288033	2	119	LOC_Os02g06754	expressed protein
Val	4	sf0205594790	2	-118	LOC_Os02g10410	hypothetical protein
Val	4	sf0205594790	2	-116	LOC_Os02g10420	conserved hypothetical protein
Val	4	sf0205594790	2	-113	LOC_Os02g10430	1-5-phosphoribosyl-5-5-phosphoribosylaminomethylideneaminoimidazole-4-carboxamide isomerase, chloroplast precursor, putative, expressed
Val	4	sf0205594790	2	-105	LOC_Os02g10440	protein with a conserved N-terminal region, putative, expressed
Val	4	sf0205594790	2	-102	LOC_Os02g10450	expressed protein
Val	4	sf0205594790	2	-101	LOC_Os02g10460	hypothetical protein
Val	4	sf0205594790	2	-90	LOC_Os02g10470	EF hand family protein, putative, expressed
Val	4	sf0205594790	2	-86	LOC_Os02g10480	stromal membrane-associated protein, putative, expressed
Val	4	sf0205594790	2	-76	LOC_Os02g10490	expressed protein
Val	4	sf0205594790	2	-74	LOC_Os02g10500	expressed protein
Val	4	sf0205594790	2	-66	LOC_Os02g10510	Ubiquitin family domain containing protein, expressed
Val	4	sf0205594790	2	-57	LOC_Os02g10520	OsSub12 - Putative Subtilisin homologue, expressed
Val	4	sf0205594790	2	-45	LOC_Os02g10530	expressed protein
Val	4	sf0205594790	2	-42	LOC_Os02g10540	ribosomal protein L7/L12 C-terminal domain containing protein, expressed
Val	4	sf0205594790	2	-38	LOC_Os02g10550	expressed protein
Val	4	sf0205594790	2	-33	LOC_Os02g10560	hypothetical protein
Val	4	sf0205594790	2	-31	LOC_Os02g10570	hypothetical protein
Val	4	sf0205594790	2	-27	LOC_Os02g10580	NB-ARC domain containing disease resistance protein, putative, expressed
Val	4	sf0205594790	2	-24	LOC_Os02g10590	peptidyl-prolyl cis-trans isomerase, FKBP-type, putative, expressed
Val	4	sf0205594790	2	-16	LOC_Os02g10600	OsFBA1 - F-box and FBA domain containing protein, expressed
Val	4	sf0205594790	2	-8	LOC_Os02g10614	expressed protein
Val	4	sf0205594790	2	-1	LOC_Os02g10630	GRAM and C2 domains containing protein, putative, expressed
Val	4	sf0205594790	2	0	LOC_Os02g10640	26S protease regulatory subunit, putative, expressed
Val	4	sf0205594790	2	9	LOC_Os02g10650	CRAL/TRIO domain containing protein, expressed
Val	4	sf0205594790	2	16	LOC_Os02g10660	glycosyl hydrolases family 17, putative, expressed
Val	4	sf0205594790	2	22	LOC_Os02g10670	hypothetical protein
Val	4	sf0205594790	2	27	LOC_Os02g10680	hypothetical protein
Val	4	sf0205594790	2	28	LOC_Os02g10690	targeting protein for Xklp2, putative, expressed
Val	4	sf0205594790	2	33	LOC_Os02g10700	OsFBL7 - F-box domain and LRR containing protein, expressed
Val	4	sf0205594790	2	44	LOC_Os02g10710	hsp20/alpha crystallin family protein, putative, expressed
Val	4	sf0205594790	2	45	LOC_Os02g10720	expressed protein
Val	4	sf0205594790	2	59	LOC_Os02g10730	expressed protein
Val	4	sf0205594790	2	68	LOC_Os02g10740	calcium-binding mitochondrial carrier CBG00135, putative, expressed
Val	4	sf0205594790	2	75	LOC_Os02g10750	CBL-interacting protein kinase, putative
Val	4	sf0205594790	2	93	LOC_Os02g10760	AP2 domain containing protein, expressed
Val	4	sf0205594790	2	99	LOC_Os02g10770	DEAD-box ATP-dependent RNA helicase 41, putative, expressed
Val	4	sf0205594790	2	111	LOC_Os02g10780	SPX domain containing protein, putative, expressed
Val	5	sf0212094918	2	-114	LOC_Os02g20340	hypothetical protein
Val	5	sf0212094918	2	-102	LOC_Os02g20350	retrotransposon protein, putative, unclassified
Val	5	sf0212094918	2	-92	LOC_Os02g20360	tyrosine aminotransferase, putative, expressed
Val	5	sf0212094918	2	-89	LOC_Os02g20370	hypothetical protein
Val	5	sf0212094918	2	-79	LOC_Os02g20380	expressed protein
Val	5	sf0212094918	2	-71	LOC_Os02g20394	dnaJ domain containing protein, expressed
Val	5	sf0212094918	2	-60	LOC_Os02g20410	GTP binding protein, putative, expressed
Val	5	sf0212094918	2	-42	LOC_Os02g20420	retrotransposon protein, putative, LINE subclass
Val	5	sf0212094918	2	-37	LOC_Os02g20430	WD domain, G-beta repeat domain containing protein, expressed
Val	5	sf0212094918	2	-33	LOC_Os02g20440	conserved hypothetical protein
Val	5	sf0212094918	2	-30	LOC_Os02g20450	hypothetical protein
Val	5	sf0212094918	2	-26	LOC_Os02g20460	Leucine Rich Repeat family protein
Val	5	sf0212094918	2	-18	LOC_Os02g20470	retrotransposon protein, putative, unclassified
Val	5	sf0212094918	2	-14	LOC_Os02g20480	resistance protein candidate, putative
Val	5	sf0212094918	2	-5	LOC_Os02g20490	expressed protein
Val	5	sf0212094918	2	-3	LOC_Os02g20500	hypothetical protein
Val	5	sf0212094918	2	5	LOC_Os02g20510	hypothetical protein
Val	5	sf0212094918	2	8	LOC_Os02g20520	retrotransposon, putative, centromere-specific
Val	5	sf0212094918	2	11	LOC_Os02g20530	hypothetical protein
Val	5	sf0212094918	2	18	LOC_Os02g20540	fasciclin domain containing protein, expressed
Val	5	sf0212094918	2	28	LOC_Os02g20550	hypothetical protein
Val	5	sf0212094918	2	32	LOC_Os02g20560	fasciclin domain containing protein, expressed
Val	5	sf0212094918	2	39	LOC_Os02g20570	retrotransposon protein, putative, Ty1-copia subclass
Val	5	sf0212094918	2	48	LOC_Os02g20590	MBTB1 - Bric-a-Brac, Tramtrack, Broad Complex BTB domain with Meprin and TRAF Homology MATH domain
Val	5	sf0212094918	2	51	LOC_Os02g20600	BTB/POZ domain containing protein, putative
Val	5	sf0212094918	2	58	LOC_Os02g20620	speckle-type POZ protein, putative
Val	5	sf0212094918	2	60	LOC_Os02g20630	retrotransposon protein, putative, unclassified
Val	5	sf0212094918	2	66	LOC_Os02g20640	retrotransposon protein, putative, unclassified
Val	5	sf0212094918	2	72	LOC_Os02g20650	retrotransposon protein, putative, Ty3-gypsy subclass
Val	5	sf0212094918	2	77	LOC_Os02g20660	retrotransposon protein, putative, Ty3-gypsy subclass
Val	5	sf0212094918	2	83	LOC_Os02g20670	retrotransposon protein, putative, unclassified
Val	5	sf0212094918	2	90	LOC_Os02g20676	expressed protein
Val	5	sf0212094918	2	96	LOC_Os02g20690	speckle-type POZ protein, putative
Val	5	sf0212094918	2	111	LOC_Os02g20700	expressed protein
Val	5	sf0212094918	2	116	LOC_Os02g20710	hypothetical protein
Val	6	sf0221665451	2	-116	LOC_Os02g35870	galactosyltransferase, putative, expressed
Val	6	sf0221665451	2	-110	LOC_Os02g35880	salt tolerant protein, putative, expressed
Val	6	sf0221665451	2	-108	LOC_Os02g35890	expressed protein
Val	6	sf0221665451	2	-104	LOC_Os02g35900	thioredoxin, putative, expressed
Val	6	sf0221665451	2	-97	LOC_Os02g35910	protein phosphotase protein, putative, expressed
Val	6	sf0221665451	2	-90	LOC_Os02g35920	hypothetical protein
Val	6	sf0221665451	2	-87	LOC_Os02g35930	hypothetical protein
Val	6	sf0221665451	2	-82	LOC_Os02g35940	gibberellin receptor GID1L2, putative, expressed
Val	6	sf0221665451	2	-68	LOC_Os02g35950	RNA recognition motif containing protein, putative, expressed
Val	6	sf0221665451	2	-64	LOC_Os02g35960	conserved hypothetical protein
Val	6	sf0221665451	2	-58	LOC_Os02g35970	BTBN2 - Bric-a-Brac, Tramtrack, Broad Complex BTB domain with non-phototropic hypocotyl 3 NPH3 and coiled-coil domains, expressed
Val	6	sf0221665451	2	-52	LOC_Os02g35980	retrotransposon protein, putative, unclassified
Val	6	sf0221665451	2	-45	LOC_Os02g36000	zinc finger protein, putative
Val	6	sf0221665451	2	-39	LOC_Os02g36010	transposon protein, putative, CACTA, En/Spm sub-class
Val	6	sf0221665451	2	-26	LOC_Os02g36020	transposon protein, putative, CACTA, En/Spm sub-class, expressed
Val	6	sf0221665451	2	-6	LOC_Os02g36030	cytochrome P450, putative, expressed
Val	6	sf0221665451	2	-3	LOC_Os02g36040	conserved hypothetical protein
Val	6	sf0221665451	2	5	LOC_Os02g36060	retrotransposon protein, putative, unclassified
Val	6	sf0221665451	2	19	LOC_Os02g36070	cytochrome P450, putative, expressed
Val	6	sf0221665451	2	28	LOC_Os02g36080	transposon protein, putative, unclassified
Val	6	sf0221665451	2	42	LOC_Os02g36090	conserved hypothetical protein
Val	6	sf0221665451	2	50	LOC_Os02g36100	retrotransposon protein, putative, Ty3-gypsy subclass
Val	6	sf0221665451	2	68	LOC_Os02g36110	cytochrome P450, putative, expressed
Val	6	sf0221665451	2	71	LOC_Os02g36120	hypothetical protein
Val	6	sf0221665451	2	74	LOC_Os02g36130	conserved hypothetical protein
Val	6	sf0221665451	2	93	LOC_Os02g36140	terpene synthase, putative, expressed
Val	6	sf0221665451	2	116	LOC_Os02g36150	cytochrome P450, putative, expressed
Val	7	sf0224371822	2	-120	LOC_Os02g40060	retrotransposon protein, putative, unclassified
Val	7	sf0224371822	2	-111	LOC_Os02g40070	AP2-like ethylene-responsive transcription factor PLETHORA 2, putative, expressed
Val	7	sf0224371822	2	-107	LOC_Os02g40080	tic20, putative, expressed
Val	7	sf0224371822	2	-104	LOC_Os02g40090	transporter-related, putative, expressed
Val	7	sf0224371822	2	-96	LOC_Os02g40100	plant protein of unknown function DUF869 domain containing protein, expressed
Val	7	sf0224371822	2	-92	LOC_Os02g40110	expressed protein
Val	7	sf0224371822	2	-88	LOC_Os02g40120	hypothetical protein
Val	7	sf0224371822	2	-83	LOC_Os02g40130	leucine-rich, putative, expressed
Val	7	sf0224371822	2	-75	LOC_Os02g40140	transposon protein, putative, unclassified
Val	7	sf0224371822	2	-71	LOC_Os02g40150	retrotransposon protein, putative, unclassified
Val	7	sf0224371822	2	-68	LOC_Os02g40160	retrotransposon protein, putative, unclassified
Val	7	sf0224371822	2	-65	LOC_Os02g40170	retrotransposon protein, putative, unclassified
Val	7	sf0224371822	2	-58	LOC_Os02g40180	receptor-like protein kinase 5 precursor, putative, expressed
Val	7	sf0224371822	2	-53	LOC_Os02g40190	receptor kinase, putative
Val	7	sf0224371822	2	-46	LOC_Os02g40200	receptor-like protein kinase precursor, putative, expressed
Val	7	sf0224371822	2	-44	LOC_Os02g40210	hypothetical protein
Val	7	sf0224371822	2	-43	LOC_Os02g40220	retrotransposon protein, putative, Ty1-copia subclass
Val	7	sf0224371822	2	-38	LOC_Os02g40230	retrotransposon protein, putative, Ty1-copia subclass
Val	7	sf0224371822	2	-22	LOC_Os02g40240	receptor kinase, putative, expressed
Val	7	sf0224371822	2	-8	LOC_Os02g40250	retrotransposon protein, putative, unclassified
Val	7	sf0224371822	2	-3	LOC_Os02g40260	uncharacterized protein At4g06744 precursor, putative, expressed
Val	7	sf0224371822	2	3	LOC_Os02g40270	expressed protein
Val	7	sf0224371822	2	12	LOC_Os02g40280	piwi domain containing protein, putative, expressed
Val	7	sf0224371822	2	19	LOC_Os02g40300	retrotransposon protein, putative, unclassified
Val	7	sf0224371822	2	22	LOC_Os02g40310	retrotransposon protein, putative, unclassified
Val	7	sf0224371822	2	25	LOC_Os02g40320	PINHEAD, putative
Val	7	sf0224371822	2	31	LOC_Os02g40330	retrotransposon protein, putative, Ty3-gypsy subclass, expressed
Val	7	sf0224371822	2	54	LOC_Os02g40340	expressed protein
Val	7	sf0224371822	2	58	LOC_Os02g40350	transposon protein, putative, unclassified
Val	7	sf0224371822	2	62	LOC_Os02g40360	retrotransposon protein, putative, unclassified
Val	7	sf0224371822	2	72	LOC_Os02g40370	retrotransposon protein, putative, unclassified
Val	7	sf0224371822	2	73	LOC_Os02g40380	retrotransposon protein, putative, unclassified
Val	7	sf0224371822	2	74	LOC_Os02g40390	retrotransposon protein, putative, unclassified
Val	7	sf0224371822	2	84	LOC_Os02g40400	expressed protein
Val	7	sf0224371822	2	93	LOC_Os02g40410	expressed protein
Val	7	sf0224371822	2	105	LOC_Os02g40420	expressed protein
Val	8	sf0301102578	3	-113	LOC_Os03g02660	expressed protein
Val	8	sf0301102578	3	-108	LOC_Os03g02670	transporter family protein, putative, expressed
Val	8	sf0301102578	3	-102	LOC_Os03g02680	cyclin-dependent kinase A-1, putative, expressed
Val	8	sf0301102578	3	-100	LOC_Os03g02685	lysM domain containing protein, putative, expressed
Val	8	sf0301102578	3	-96	LOC_Os03g02690	dihydrodipicolinate reductase, putative, expressed
Val	8	sf0301102578	3	-92	LOC_Os03g02700	HOTHEAD precursor, putative, expressed
Val	8	sf0301102578	3	-83	LOC_Os03g02710	hydroxymethylglutaryl-CoA synthase, putative, expressed
Val	8	sf0301102578	3	-78	LOC_Os03g02720	expressed protein
Val	8	sf0301102578	3	-76	LOC_Os03g02730	expressed protein
Val	8	sf0301102578	3	-71	LOC_Os03g02740	phospholipase D, putative, expressed
Val	8	sf0301102578	3	-66	LOC_Os03g02750	OsSub25 - Putative Subtilisin homologue, expressed
Val	8	sf0301102578	3	-27	LOC_Os03g02756	1,3-beta-glucan synthase component, putative, expressed
Val	8	sf0301102578	3	-24	LOC_Os03g02762	PPR repeat domain containing protein, putative, expressed
Val	8	sf0301102578	3	-24	LOC_Os03g02770	expressed protein
Val	8	sf0301102578	3	-22	LOC_Os03g02780	Core histone H2A/H2B/H3/H4 domain containing protein, putative, expressed
Val	8	sf0301102578	3	-17	LOC_Os03g02790	hypothetical protein
Val	8	sf0301102578	3	-9	LOC_Os03g02800	no apical meristem protein, putative, expressed
Val	8	sf0301102578	3	0	LOC_Os03g02820	expressed protein
Val	8	sf0301102578	3	5	LOC_Os03g02840	remorin family protein, putative, expressed
Val	8	sf0301102578	3	16	LOC_Os03g02850	tobamovirus multiplication protein, putative, expressed
Val	8	sf0301102578	3	21	LOC_Os03g02860	heavy metal-associated domain containing protein, expressed
Val	8	sf0301102578	3	28	LOC_Os03g02874	retrotransposon protein, putative, Ty3-gypsy subclass, expressed
Val	8	sf0301102578	3	33	LOC_Os03g02890	expressed protein
Val	8	sf0301102578	3	49	LOC_Os03g02900	B3 DNA binding domain containing protein, expressed
Val	8	sf0301102578	3	64	LOC_Os03g02910	hypothetical protein
Val	8	sf0301102578	3	68	LOC_Os03g02920	peroxidase precursor, putative, expressed
Val	8	sf0301102578	3	74	LOC_Os03g02939	peroxidase precursor, putative, expressed
Val	8	sf0301102578	3	90	LOC_Os03g02960	nascent polypeptide-associated complex subunit alpha, putative, expressed
Val	8	sf0301102578	3	91	LOC_Os03g02970	Dicer, putative, expressed
Val	8	sf0301102578	3	108	LOC_Os03g02980	CAMK_CAMK_like_ULKh_APGy.1 - CAMK includes calcium/calmodulin depedent protein kinases, expressed
Val	9	sf0314026224	3	-113	LOC_Os03g24420	hypothetical protein
Val	9	sf0314026224	3	-110	LOC_Os03g24430	cytokinin-O-glucosyltransferase 3, putative
Val	9	sf0314026224	3	-103	LOC_Os03g24440	IPP transferase, putative, expressed
Val	9	sf0314026224	3	-92	LOC_Os03g24450	OsPOP8 - Putative Prolyl Oligopeptidase homologue, expressed
Val	9	sf0314026224	3	-78	LOC_Os03g24460	aminotransferase domain containing protein, putative, expressed
Val	9	sf0314026224	3	-76	LOC_Os03g24470	hypothetical protein
Val	9	sf0314026224	3	-72	LOC_Os03g24480	hypothetical protein
Val	9	sf0314026224	3	-62	LOC_Os03g24490	transposon protein, putative, CACTA, En/Spm sub-class
Val	9	sf0314026224	3	-59	LOC_Os03g24500	zinc finger, RING-type, putative
Val	9	sf0314026224	3	-55	LOC_Os03g24510	glycosyl transferase 8 domain containing protein, putative, expressed
Val	9	sf0314026224	3	-45	LOC_Os03g24520	Mo25, putative, expressed
Val	9	sf0314026224	3	-44	LOC_Os03g24530	hypothetical protein
Val	9	sf0314026224	3	-37	LOC_Os03g24540	expressed protein
Val	9	sf0314026224	3	-33	LOC_Os03g24550	hypothetical protein
Val	9	sf0314026224	3	-30	LOC_Os03g24560	ompA/MotB, putative, expressed
Val	9	sf0314026224	3	-23	LOC_Os03g24580	transmembrane protein 85, putative, expressed
Val	9	sf0314026224	3	-20	LOC_Os03g24590	mTERF domain containing protein, expressed
Val	9	sf0314026224	3	-13	LOC_Os03g24600	peptide methionine sulfoxide reductase msrB, putative, expressed
Val	9	sf0314026224	3	-8	LOC_Os03g24610	endonuclease/exonuclease/phosphatase family domain containing protein, expressed
Val	9	sf0314026224	3	-3	LOC_Os03g24620	retrotransposon protein, putative, unclassified
Val	9	sf0314026224	3	4	LOC_Os03g24640	terpene synthase, putative
Val	9	sf0314026224	3	15	LOC_Os03g24650	terpene synthase family, metal binding domain containing protein
Val	9	sf0314026224	3	33	LOC_Os03g24680	terpene synthase, putative
Val	9	sf0314026224	3	40	LOC_Os03g24690	terpene synthase, putative, expressed
Val	9	sf0314026224	3	59	LOC_Os03g24710	terpene synthase, N-terminal domain containing protein
Val	9	sf0314026224	3	62	LOC_Os03g24720	conserved hypothetical protein
Val	9	sf0314026224	3	66	LOC_Os03g24730	expressed protein
Val	9	sf0314026224	3	72	LOC_Os03g24740	hypothetical protein
Val	9	sf0314026224	3	74	LOC_Os03g24750	hypothetical protein
Val	9	sf0314026224	3	79	LOC_Os03g24760	terpene synthase, putative, expressed
Val	9	sf0314026224	3	91	LOC_Os03g24770	expressed protein
Val	9	sf0314026224	3	95	LOC_Os03g24780	retrotransposon protein, putative, unclassified
Val	9	sf0314026224	3	99	LOC_Os03g24790	retrotransposon protein, putative, unclassified
Val	9	sf0314026224	3	101	LOC_Os03g24800	retrotransposon protein, putative, unclassified
Val	9	sf0314026224	3	108	LOC_Os03g24810	hypothetical protein
Val	9	sf0314026224	3	116	LOC_Os03g24820	expressed protein
Val	10	sf0320739021	3	-112	LOC_Os03g37210	retrotransposon protein, putative, unclassified
Val	10	sf0320739021	3	-108	LOC_Os03g37230	retrotransposon protein, putative, unclassified
Val	10	sf0320739021	3	-105	LOC_Os03g37234	retrotransposon, putative, centromere-specific
Val	10	sf0320739021	3	-98	LOC_Os03g37240	retrotransposon protein, putative, unclassified
Val	10	sf0320739021	3	-90	LOC_Os03g37250	retrotransposon protein, putative, Ty3-gypsy subclass
Val	10	sf0320739021	3	-87	LOC_Os03g37260	pentatricopeptide, putative, expressed
Val	10	sf0320739021	3	-79	LOC_Os03g37270	RNA recognition motif containing protein, putative, expressed
Val	10	sf0320739021	3	-69	LOC_Os03g37290	cytochrome P450, putative, expressed
Val	10	sf0320739021	3	-52	LOC_Os03g37320	expressed protein
Val	10	sf0320739021	3	-47	LOC_Os03g37330	KIN, antigenic determinant of recA protein, putative, expressed
Val	10	sf0320739021	3	-44	LOC_Os03g37340	hypothetical protein
Val	10	sf0320739021	3	-41	LOC_Os03g37350	transposon protein, putative, Pong sub-class
Val	10	sf0320739021	3	-30	LOC_Os03g37360	hypothetical protein
Val	10	sf0320739021	3	-23	LOC_Os03g37377	retrotransposon protein, putative, unclassified
Val	10	sf0320739021	3	-16	LOC_Os03g37394	retrotransposon protein, putative, unclassified
Val	10	sf0320739021	3	14	LOC_Os03g37430	retrotransposon protein, putative, unclassified
Val	10	sf0320739021	3	20	LOC_Os03g37440	retrotransposon protein, putative, unclassified
Val	10	sf0320739021	3	24	LOC_Os03g37450	hypothetical protein
Val	10	sf0320739021	3	30	LOC_Os03g37460	hypothetical protein
Val	10	sf0320739021	3	32	LOC_Os03g37470	MATE efflux family protein, putative, expressed
Val	10	sf0320739021	3	52	LOC_Os03g37490	MATE efflux family protein, putative, expressed
Val	10	sf0320739021	3	64	LOC_Os03g37500	retrotransposon protein, putative, unclassified
Val	10	sf0320739021	3	75	LOC_Os03g37520	hypothetical protein
Val	10	sf0320739021	3	81	LOC_Os03g37540	hypothetical protein
Val	10	sf0320739021	3	86	LOC_Os03g37554	retrotransposon protein, putative, Ty1-copia subclass
Val	10	sf0320739021	3	97	LOC_Os03g37570	expressed protein
Val	10	sf0320739021	3	101	LOC_Os03g37580	modifier of rudimentary protein, expressed
Val	10	sf0320739021	3	117	LOC_Os03g37610	transposon protein, putative, CACTA, En/Spm sub-class
Val	11	sf0402208074	4	-115	LOC_Os04g04400	FAR1 family protein
Val	11	sf0402208074	4	-111	LOC_Os04g04410	conserved hypothetical protein
Val	11	sf0402208074	4	-106	LOC_Os04g04420	transposon protein, putative, CACTA, En/Spm sub-class
Val	11	sf0402208074	4	-99	LOC_Os04g04430	transposon protein, putative, CACTA, En/Spm sub-class
Val	11	sf0402208074	4	-97	LOC_Os04g04440	retrotransposon protein, putative, unclassified
Val	11	sf0402208074	4	-89	LOC_Os04g04460	retrotransposon protein, putative, unclassified
Val	11	sf0402208074	4	-87	LOC_Os04g04470	retrotransposon, putative, centromere-specific
Val	11	sf0402208074	4	-75	LOC_Os04g04480	retrotransposon protein, putative, unclassified
Val	11	sf0402208074	4	-66	LOC_Os04g04490	retrotransposon protein, putative, Ty3-gypsy subclass
Val	11	sf0402208074	4	-62	LOC_Os04g04500	retrotransposon protein, putative, unclassified
Val	11	sf0402208074	4	-51	LOC_Os04g04510	retrotransposon protein, putative, Ty3-gypsy subclass
Val	11	sf0402208074	4	-49	LOC_Os04g04520	retrotransposon protein, putative, Ty3-gypsy subclass
Val	11	sf0402208074	4	-42	LOC_Os04g04530	retrotransposon protein, putative, Ty3-gypsy subclass
Val	11	sf0402208074	4	-38	LOC_Os04g04540	retrotransposon, putative, centromere-specific
Val	11	sf0402208074	4	-32	LOC_Os04g04550	retrotransposon protein, putative, Ty3-gypsy subclass
Val	11	sf0402208074	4	-31	LOC_Os04g04560	retrotransposon protein, putative, Ty3-gypsy subclass
Val	11	sf0402208074	4	-24	LOC_Os04g04574	retrotransposon protein, putative, Ty3-gypsy subclass
Val	11	sf0402208074	4	-17	LOC_Os04g04590	retrotransposon protein, putative, Ty3-gypsy subclass
Val	11	sf0402208074	4	-10	LOC_Os04g04600	retrotransposon protein, putative, Ty3-gypsy subclass
Val	11	sf0402208074	4	-6	LOC_Os04g04610	retrotransposon protein, putative, Ty3-gypsy subclass
Val	11	sf0402208074	4	3	LOC_Os04g04620	retrotransposon protein, putative, Ty3-gypsy subclass
Val	11	sf0402208074	4	8	LOC_Os04g04640	decarboxylase, putative
Val	11	sf0402208074	4	24	LOC_Os04g04650	hypothetical protein
Val	11	sf0402208074	4	30	LOC_Os04g04660	hypothetical protein
Val	11	sf0402208074	4	34	LOC_Os04g04670	protein kinase, putative
Val	11	sf0402208074	4	41	LOC_Os04g04680	hypothetical protein
Val	11	sf0402208074	4	43	LOC_Os04g04690	legume lectins beta domain containing protein, putative
Val	11	sf0402208074	4	46	LOC_Os04g04700	retrotransposon protein, putative, unclassified
Val	11	sf0402208074	4	48	LOC_Os04g04710	retrotransposon protein, putative, unclassified, expressed
Val	11	sf0402208074	4	54	LOC_Os04g04720	retrotransposon protein, putative, unclassified
Val	11	sf0402208074	4	60	LOC_Os04g04730	retrotransposon protein, putative, unclassified
Val	11	sf0402208074	4	66	LOC_Os04g04740	hypothetical protein
Val	11	sf0402208074	4	69	LOC_Os04g04750	peroxidase precursor, putative, expressed
Val	11	sf0402208074	4	75	LOC_Os04g04760	hypothetical protein
Val	11	sf0402208074	4	79	LOC_Os04g04770	legume lectins beta domain containing protein, putative, expressed
Val	11	sf0402208074	4	81	LOC_Os04g04780	hypothetical protein
Val	11	sf0402208074	4	83	LOC_Os04g04790	hypothetical protein
Val	11	sf0402208074	4	88	LOC_Os04g04800	protein kinase domain containing protein, expressed
Val	11	sf0402208074	4	102	LOC_Os04g04810	retrotransposon protein, putative, Ty3-gypsy subclass
Val	11	sf0402208074	4	108	LOC_Os04g04820	retrotransposon protein, putative, unclassified
Val	11	sf0402208074	4	112	LOC_Os04g04830	retrotransposon protein, putative, unclassified
Val	11	sf0402208074	4	116	LOC_Os04g04840	retrotransposon protein, putative, unclassified
Val	12	sf0416666521	4	-103	LOC_Os04g28280	BEE 3, putative, expressed
Val	12	sf0416666521	4	-97	LOC_Os04g28290	transposon protein, putative, unclassified
Val	12	sf0416666521	4	-81	LOC_Os04g28300	Rf1, mitochondrial precursor, putative, expressed
Val	12	sf0416666521	4	-74	LOC_Os04g28310	hypothetical protein
Val	12	sf0416666521	4	-74	LOC_Os04g28320	hypothetical protein
Val	12	sf0416666521	4	-70	LOC_Os04g28330	hypothetical protein
Val	12	sf0416666521	4	-59	LOC_Os04g28350	transposon protein, putative, unclassified
Val	12	sf0416666521	4	-52	LOC_Os04g28360	expressed protein
Val	12	sf0416666521	4	-43	LOC_Os04g28370	hypothetical protein
Val	12	sf0416666521	4	-36	LOC_Os04g28390	expressed protein
Val	12	sf0416666521	4	-30	LOC_Os04g28410	expressed protein
Val	12	sf0416666521	4	-20	LOC_Os04g28420	peptidyl-prolyl isomerase, putative, expressed
Val	12	sf0416666521	4	-9	LOC_Os04g28430	retrotransposon protein, putative, Ty3-gypsy subclass
Val	12	sf0416666521	4	-4	LOC_Os04g28440	retrotransposon protein, putative, unclassified
Val	12	sf0416666521	4	-2	LOC_Os04g28450	hypothetical protein
Val	12	sf0416666521	4	4	LOC_Os04g28460	phospholipid-transporting ATPase 2, putative, expressed
Val	12	sf0416666521	4	21	LOC_Os04g28470	retrotransposon protein, putative, unclassified, expressed
Val	12	sf0416666521	4	25	LOC_Os04g28480	retrotransposon protein, putative, unclassified, expressed
Val	12	sf0416666521	4	37	LOC_Os04g28490	hypothetical protein
Val	12	sf0416666521	4	39	LOC_Os04g28500	hypothetical protein
Val	12	sf0416666521	4	44	LOC_Os04g28520	male sterility protein, putative, expressed
Val	12	sf0416666521	4	59	LOC_Os04g28530	hypothetical protein
Val	12	sf0416666521	4	62	LOC_Os04g28540	hypothetical protein
Val	12	sf0416666521	4	64	LOC_Os04g28550	retrotransposon protein, putative, unclassified
Val	12	sf0416666521	4	69	LOC_Os04g28560	retrotransposon protein, putative, unclassified
Val	12	sf0416666521	4	77	LOC_Os04g28570	fatty acyl coA reductase, putative
Val	12	sf0416666521	4	81	LOC_Os04g28580	transposon protein, putative, unclassified, expressed
Val	12	sf0416666521	4	85	LOC_Os04g28590	conserved hypothetical protein
Val	12	sf0416666521	4	93	LOC_Os04g28600	male sterility protein, putative
Val	12	sf0416666521	4	106	LOC_Os04g28620	male sterility protein, putative, expressed
Val	12	sf0416666521	4	115	LOC_Os04g28630	hypothetical protein
Val	13	sf0708091256	7	-116	LOC_Os07g13950	conserved hypothetical protein
Val	13	sf0708091256	7	-112	LOC_Os07g13960	retrotransposon protein, putative, unclassified
Val	13	sf0708091256	7	-108	LOC_Os07g13969	expressed protein
Val	13	sf0708091256	7	-102	LOC_Os07g13980	glucose-1-phosphate adenylyltransferase large subunit, putative, expressed
Val	13	sf0708091256	7	-97	LOC_Os07g13990	retrotransposon, putative, centromere-specific
Val	13	sf0708091256	7	-90	LOC_Os07g14000	retrotransposon protein, putative, unclassified
Val	13	sf0708091256	7	-88	LOC_Os07g14010	retrotransposon protein, putative, Ty1-copia subclass
Val	13	sf0708091256	7	-85	LOC_Os07g14020	hypothetical protein
Val	13	sf0708091256	7	-82	LOC_Os07g14030	SCP-like extracellular protein
Val	13	sf0708091256	7	-76	LOC_Os07g14040	retrotransposon protein, putative, unclassified
Val	13	sf0708091256	7	-72	LOC_Os07g14050	retrotransposon protein, putative, unclassified
Val	13	sf0708091256	7	-69	LOC_Os07g14060	retrotransposon protein, putative, unclassified
Val	13	sf0708091256	7	-66	LOC_Os07g14070	SCP-like extracellular protein
Val	13	sf0708091256	7	-57	LOC_Os07g14080	transferase family protein, putative, expressed
Val	13	sf0708091256	7	-49	LOC_Os07g14090	domain of unknown function domain containing protein, expressed
Val	13	sf0708091256	7	-47	LOC_Os07g14100	pentatricopeptide, putative, expressed
Val	13	sf0708091256	7	-36	LOC_Os07g14110	MYB family transcription factor, putative
Val	13	sf0708091256	7	-31	LOC_Os07g14120	transferase, putative
Val	13	sf0708091256	7	-27	LOC_Os07g14130	pectinesterase inhibitor domain containing protein
Val	13	sf0708091256	7	-25	LOC_Os07g14140	LTPL54 - Protease inhibitor/seed storage/LTP family protein precursor, putative, expressed
Val	13	sf0708091256	7	-14	LOC_Os07g14150	cytidine deaminase, putative, expressed
Val	13	sf0708091256	7	-9	LOC_Os07g14160	polygalacturonase, putative, expressed
Val	13	sf0708091256	7	-1	LOC_Os07g14170	retrotransposon protein, putative, unclassified
Val	13	sf0708091256	7	0	LOC_Os07g14180	hypothetical protein
Val	13	sf0708091256	7	2	LOC_Os07g14190	retrotransposon protein, putative, unclassified
Val	13	sf0708091256	7	4	LOC_Os07g14200	retrotransposon protein, putative, Ty3-gypsy subclass
Val	13	sf0708091256	7	6	LOC_Os07g14210	retrotransposon protein, putative, unclassified
Val	13	sf0708091256	7	10	LOC_Os07g14220	retrotransposon protein, putative, unclassified
Val	13	sf0708091256	7	14	LOC_Os07g14230	retrotransposon protein, putative, Ty3-gypsy subclass
Val	13	sf0708091256	7	23	LOC_Os07g14240	retrotransposon protein, putative, Ty3-gypsy subclass
Val	13	sf0708091256	7	24	LOC_Os07g14250	retrotransposon protein, putative, Ty3-gypsy subclass
Val	13	sf0708091256	7	35	LOC_Os07g14260	hypothetical protein
Val	13	sf0708091256	7	44	LOC_Os07g14270	calreticulin precursor protein, putative, expressed
Val	13	sf0708091256	7	51	LOC_Os07g14280	WD domain, G-beta repeat domain containing protein, expressed
Val	13	sf0708091256	7	56	LOC_Os07g14290	retrotransposon protein, putative, Ty3-gypsy subclass
Val	13	sf0708091256	7	63	LOC_Os07g14300	retrotransposon protein, putative, unclassified
Val	13	sf0708091256	7	68	LOC_Os07g14310	expressed protein
Val	13	sf0708091256	7	80	LOC_Os07g14320	retrotransposon protein, putative, unclassified
Val	13	sf0708091256	7	87	LOC_Os07g14330	conserved hypothetical protein
Val	13	sf0708091256	7	98	LOC_Os07g14340	retrotransposon protein, putative, unclassified, expressed
Val	13	sf0708091256	7	101	LOC_Os07g14350	methyltransferase, putative, expressed
Val	13	sf0708091256	7	110	LOC_Os07g14360	hypothetical protein
Val	13	sf0708091256	7	112	LOC_Os07g14370	transposon protein, putative, Mutator sub-class
Val	13	sf0708091256	7	115	LOC_Os07g14380	retrotransposon protein, putative, unclassified
Val	13	sf0708091256	7	118	LOC_Os07g14390	retrotransposon protein, putative, unclassified
Val	14	sf0719486364	7	-116	LOC_Os07g32520	hypothetical protein
Val	14	sf0719486364	7	-101	LOC_Os07g32530	potassium transporter, putative, expressed
Val	14	sf0719486364	7	-93	LOC_Os07g32540	hypothetical protein
Val	14	sf0719486364	7	-82	LOC_Os07g32550	dimethyladenosine transferase, putative, expressed
Val	14	sf0719486364	7	-80	LOC_Os07g32560	ATP-dependent protease, putative, expressed
Val	14	sf0719486364	7	-74	LOC_Os07g32570	OsAPRL1 adenosine 5'-phosphosulfate reductase-like OsAPRL1, expressed
Val	14	sf0719486364	7	-60	LOC_Os07g32580	transposon protein, putative, unclassified
Val	14	sf0719486364	7	-55	LOC_Os07g32590	peptidase, M24 family protein, putative, expressed
Val	14	sf0719486364	7	-44	LOC_Os07g32600	glucan endo-1,3-beta-glucosidase precursor, putative, expressed
Val	14	sf0719486364	7	-41	LOC_Os07g32610	expressed protein
Val	14	sf0719486364	7	-31	LOC_Os07g32620	anthocyanidin 5,3-O-glucosyltransferase, putative, expressed
Val	14	sf0719486364	7	-23	LOC_Os07g32630	UDP-glucoronosyl and UDP-glucosyl transferase domain containing protein, expressed
Val	14	sf0719486364	7	-19	LOC_Os07g32640	hypothetical protein
Val	14	sf0719486364	7	-10	LOC_Os07g32650	retrotransposon protein, putative, unclassified, expressed
Val	14	sf0719486364	7	4	LOC_Os07g32660	monocopper oxidase, putative, expressed
Val	14	sf0719486364	7	13	LOC_Os07g32670	expressed protein
Val	14	sf0719486364	7	27	LOC_Os07g32680	retrotransposon protein, putative, unclassified, expressed
Val	14	sf0719486364	7	32	LOC_Os07g32690	retrotransposon protein, putative, unclassified
Val	14	sf0719486364	7	42	LOC_Os07g32700	retrotransposon protein, putative, unclassified
Val	14	sf0719486364	7	45	LOC_Os07g32710	retrotransposon protein, putative, unclassified, expressed
Val	14	sf0719486364	7	54	LOC_Os07g32730	DNA repair protein rhp16, putative, expressed
Val	14	sf0719486364	7	73	LOC_Os07g32740	transposon protein, putative, CACTA, En/Spm sub-class
Val	14	sf0719486364	7	80	LOC_Os07g32750	transposon protein, putative, CACTA, En/Spm sub-class
Val	14	sf0719486364	7	105	LOC_Os07g32761	hypothetical protein
Val	14	sf0719486364	7	111	LOC_Os07g32774	chorismate mutase/prephenate dehydratase, putative, expressed
Val	15	sf0818032366	8	-110	LOC_Os08g29230	retrotransposon protein, putative, unclassified
Val	15	sf0818032366	8	-105	LOC_Os08g29240	retrotransposon protein, putative, Ty3-gypsy subclass
Val	15	sf0818032366	8	-96	LOC_Os08g29250	retrotransposon protein, putative, Ty3-gypsy subclass
Val	15	sf0818032366	8	-92	LOC_Os08g29260	retrotransposon protein, putative, Ty3-gypsy subclass
Val	15	sf0818032366	8	-89	LOC_Os08g29270	retrotransposon protein, putative, Ty3-gypsy subclass
Val	15	sf0818032366	8	-87	LOC_Os08g29280	transposon protein, putative, CACTA, En/Spm sub-class
Val	15	sf0818032366	8	-61	LOC_Os08g29290	transposon protein, putative, CACTA, En/Spm sub-class
Val	15	sf0818032366	8	-56	LOC_Os08g29300	retrotransposon protein, putative, Ty3-gypsy subclass
Val	15	sf0818032366	8	-49	LOC_Os08g29310	hypothetical protein
Val	15	sf0818032366	8	-46	LOC_Os08g29320	conserved hypothetical protein
Val	15	sf0818032366	8	-40	LOC_Os08g29330	hypothetical protein
Val	15	sf0818032366	8	-37	LOC_Os08g29340	ligA, putative
Val	15	sf0818032366	8	-34	LOC_Os08g29350	hypothetical protein
Val	15	sf0818032366	8	-23	LOC_Os08g29360	retrotransposon protein, putative, unclassified
Val	15	sf0818032366	8	-11	LOC_Os08g29370	peptidyl-prolyl cis-trans isomerase, chloroplast precursor, putative, expressed
Val	15	sf0818032366	8	-9	LOC_Os08g29380	retrotransposon protein, putative, unclassified
Val	15	sf0818032366	8	-8	LOC_Os08g29390	conserved hypothetical protein
Val	15	sf0818032366	8	-3	LOC_Os08g29400	OsFBX290 - F-box domain containing protein, expressed
Val	15	sf0818032366	8	-1	LOC_Os08g29410	transposon protein, putative, unclassified
Val	15	sf0818032366	8	1	LOC_Os08g29420	retrotransposon protein, putative, Ty3-gypsy subclass
Val	15	sf0818032366	8	7	LOC_Os08g29430	retrotransposon protein, putative, Ty3-gypsy subclass
Val	15	sf0818032366	8	14	LOC_Os08g29440	retrotransposon, putative, centromere-specific
Val	15	sf0818032366	8	19	LOC_Os08g29450	hypothetical protein
Val	15	sf0818032366	8	21	LOC_Os08g29460	retrotransposon protein, putative, unclassified
Val	15	sf0818032366	8	26	LOC_Os08g29470	retrotransposon protein, putative, unclassified
Val	15	sf0818032366	8	34	LOC_Os08g29480	retrotransposon protein, putative, unclassified
Val	15	sf0818032366	8	37	LOC_Os08g29490	retrotransposon protein, putative, unclassified
Val	15	sf0818032366	8	52	LOC_Os08g29500	histone-like transcription factor and archaeal histone, putative, expressed
Val	15	sf0818032366	8	58	LOC_Os08g29510	conserved hypothetical protein
Val	15	sf0818032366	8	63	LOC_Os08g29520	cytochrome b561, putative, expressed
Val	15	sf0818032366	8	68	LOC_Os08g29530	double-stranded RNA binding motif containing protein, expressed
Val	15	sf0818032366	8	75	LOC_Os08g29540	retrotransposon protein, putative, unclassified
Val	15	sf0818032366	8	81	LOC_Os08g29550	retrotransposon protein, putative, unclassified
Val	15	sf0818032366	8	87	LOC_Os08g29560	retrotransposon protein, putative, unclassified, expressed
Val	15	sf0818032366	8	93	LOC_Os08g29570	pleiotropic drug resistance protein 3, putative, expressed
Val	15	sf0818032366	8	107	LOC_Os08g29580	hypothetical protein
Val	16	sf0909223794	9	-113	LOC_Os09g15060	hypothetical protein
Val	16	sf0909223794	9	-102	LOC_Os09g15070	hypothetical protein
Val	16	sf0909223794	9	-94	LOC_Os09g15080	retrotransposon protein, putative, unclassified
Val	16	sf0909223794	9	-73	LOC_Os09g15090	transposon protein, putative, CACTA, En/Spm sub-class
Val	16	sf0909223794	9	-70	LOC_Os09g15100	retrotransposon protein, putative, unclassified
Val	16	sf0909223794	9	-66	LOC_Os09g15110	hypothetical protein
Val	16	sf0909223794	9	-44	LOC_Os09g15120	retrotransposon protein, putative, Ty3-gypsy subclass
Val	16	sf0909223794	9	-42	LOC_Os09g15130	retrotransposon protein, putative, Ty3-gypsy subclass
Val	16	sf0909223794	9	-38	LOC_Os09g15140	retrotransposon protein, putative, unclassified
Val	16	sf0909223794	9	-26	LOC_Os09g15150	hypothetical protein
Val	16	sf0909223794	9	-20	LOC_Os09g15160	retrotransposon protein, putative, unclassified
Val	16	sf0909223794	9	-13	LOC_Os09g15170	nucleobase-ascorbate transporter, putative, expressed
Val	16	sf0909223794	9	-5	LOC_Os09g15180	transposon protein, putative, unclassified
Val	16	sf0909223794	9	-3	LOC_Os09g15190	conserved hypothetical protein
Val	16	sf0909223794	9	4	LOC_Os09g15200	ankyrin repeat family protein, putative
Val	16	sf0909223794	9	8	LOC_Os09g15210	retrotransposon protein, putative, unclassified
Val	16	sf0909223794	9	13	LOC_Os09g15220	retrotransposon protein, putative, unclassified, expressed
Val	16	sf0909223794	9	21	LOC_Os09g15230	expressed protein
Val	16	sf0909223794	9	26	LOC_Os09g15240	carotenoid cleavage dioxygenase, putative, expressed
Val	16	sf0909223794	9	39	LOC_Os09g15250	retrotransposon protein, putative, unclassified, expressed
Val	16	sf0909223794	9	58	LOC_Os09g15260	hypothetical protein
Val	16	sf0909223794	9	84	LOC_Os09g15270	retrotransposon protein, putative, unclassified
Val	16	sf0909223794	9	90	LOC_Os09g15280	retrotransposon protein, putative, unclassified
Val	16	sf0909223794	9	95	LOC_Os09g15284	expressed protein
Val	16	sf0909223794	9	97	LOC_Os09g15290	hypothetical protein
Val	16	sf0909223794	9	101	LOC_Os09g15300	transposon protein, putative, CACTA, En/Spm sub-class
Val	16	sf0909223794	9	116	LOC_Os09g15310	conserved hypothetical protein
Val	17	sf0915192336	9	-114	LOC_Os09g25150	cinnamoyl-CoA reductase, putative, expressed
Val	17	sf0915192336	9	-106	LOC_Os09g25160	retrotransposon protein, putative, unclassified
Val	17	sf0915192336	9	-105	LOC_Os09g25170	retrotransposon protein, putative, unclassified
Val	17	sf0915192336	9	-100	LOC_Os09g25190	protein binding protein, putative, expressed
Val	17	sf0915192336	9	-95	LOC_Os09g25200	protein binding protein, putative
Val	17	sf0915192336	9	-91	LOC_Os09g25210	conserved hypothetical protein
Val	17	sf0915192336	9	-80	LOC_Os09g25220	protein binding protein, putative
Val	17	sf0915192336	9	-78	LOC_Os09g25230	transposon protein, putative, CACTA, En/Spm sub-class
Val	17	sf0915192336	9	-74	LOC_Os09g25240	transposon protein, putative, CACTA, En/Spm sub-class
Val	17	sf0915192336	9	-70	LOC_Os09g25250	transposon protein, putative, CACTA, En/Spm sub-class
Val	17	sf0915192336	9	-64	LOC_Os09g25260	protein binding protein, putative, expressed
Val	17	sf0915192336	9	-63	LOC_Os09g25270	hypothetical protein
Val	17	sf0915192336	9	-60	LOC_Os09g25280	retrotransposon protein, putative, LINE subclass
Val	17	sf0915192336	9	-53	LOC_Os09g25290	methyladenine glycosylase, putative, expressed
Val	17	sf0915192336	9	-45	LOC_Os09g25300	retrotransposon protein, putative, unclassified
Val	17	sf0915192336	9	-36	LOC_Os09g25310	26S proteasome non-ATPase regulatory subunit 9, putative, expressed
Val	17	sf0915192336	9	-34	LOC_Os09g25314	cytochrome c oxidase copper chaperone, putative, expressed
Val	17	sf0915192336	9	-30	LOC_Os09g25320	ubiquitin family protein, putative, expressed
Val	17	sf0915192336	9	-24	LOC_Os09g25330	BTBN19 - Bric-a-Brac, Tramtrack, Broad Complex BTB domain with non-phototropic hypocotyl 3 NPH3 domain, expressed
Val	17	sf0915192336	9	-3	LOC_Os09g25340	transposon protein, putative, CACTA, En/Spm sub-class
Val	17	sf0915192336	9	-2	LOC_Os09g25350	transposon protein, putative, CACTA, En/Spm sub-class
Val	17	sf0915192336	9	10	LOC_Os09g25370	deoxyhypusine synthase, putative, expressed
Val	17	sf0915192336	9	15	LOC_Os09g25380	kinesin motor protein-related, putative, expressed
Val	17	sf0915192336	9	29	LOC_Os09g25390	phospholipase D, putative, expressed
Val	17	sf0915192336	9	36	LOC_Os09g25400	conserved hypothetical protein
Val	17	sf0915192336	9	40	LOC_Os09g25410	expressed protein
Val	17	sf0915192336	9	41	LOC_Os09g25420	ZOS9-06 - C2H2 zinc finger protein, expressed
Val	17	sf0915192336	9	47	LOC_Os09g25430	ZOS9-07 - C2H2 zinc finger protein, expressed
Val	17	sf0915192336	9	51	LOC_Os09g25440	ZOS9-08 - C2H2 zinc finger protein, expressed
Val	17	sf0915192336	9	56	LOC_Os09g25450	conserved hypothetical protein
Val	17	sf0915192336	9	58	LOC_Os09g25460	transferase family protein, putative, expressed
Val	17	sf0915192336	9	75	LOC_Os09g25470	hypothetical protein
Val	17	sf0915192336	9	76	LOC_Os09g25480	conserved hypothetical protein
Val	17	sf0915192336	9	87	LOC_Os09g25490	CESA9 - cellulose synthase, expressed
Val	17	sf0915192336	9	92	LOC_Os09g25500	expressed protein
Val	17	sf0915192336	9	106	LOC_Os09g25510	transposon protein, putative, unclassified
Val	17	sf0915192336	9	111	LOC_Os09g25520	conserved hypothetical protein
Val	18	sf1004106822	10	-114	LOC_Os10g07510	DUF260 domain containing protein, putative, expressed
Val	18	sf1004106822	10	-102	LOC_Os10g07520	hypothetical protein
Val	18	sf1004106822	10	-91	LOC_Os10g07530	transposon protein, putative, CACTA, En/Spm sub-class
Val	18	sf1004106822	10	-78	LOC_Os10g07534	disease resistance protein RPM1, putative, expressed
Val	18	sf1004106822	10	-75	LOC_Os10g07536	retrotransposon protein, putative, unclassified
Val	18	sf1004106822	10	-69	LOC_Os10g07538	expressed protein
Val	18	sf1004106822	10	-65	LOC_Os10g07542	transposon protein, putative, unclassified
Val	18	sf1004106822	10	-61	LOC_Os10g07544	hypothetical protein
Val	18	sf1004106822	10	-58	LOC_Os10g07546	hypothetical protein
Val	18	sf1004106822	10	-52	LOC_Os10g07548	wall-associated receptor kinase-like 4 precursor, putative, expressed
Val	18	sf1004106822	10	-40	LOC_Os10g07552	transposon protein, putative, CACTA, En/Spm sub-class
Val	18	sf1004106822	10	-33	LOC_Os10g07554	transposon protein, putative, CACTA, En/Spm sub-class
Val	18	sf1004106822	10	-26	LOC_Os10g07556	wall-associated receptor kinase-like 22 precursor, putative, expressed
Val	18	sf1004106822	10	-18	LOC_Os10g07558	transposon protein, putative, CACTA, En/Spm sub-class
Val	18	sf1004106822	10	-12	LOC_Os10g07562	transposon protein, putative, CACTA, En/Spm sub-class
Val	18	sf1004106822	10	-9	LOC_Os10g07564	hypothetical protein
Val	18	sf1004106822	10	-5	LOC_Os10g07566	LRR19, putative
Val	18	sf1004106822	10	-2	LOC_Os10g07568	hypothetical protein
Val	18	sf1004106822	10	0	LOC_Os10g07572	retrotransposon protein, putative, unclassified
Val	18	sf1004106822	10	9	LOC_Os10g07574	transposon protein, putative, unclassified
Val	18	sf1004106822	10	24	LOC_Os10g07576	retrotransposon, putative, centromere-specific
Val	18	sf1004106822	10	35	LOC_Os10g07578	retrotransposon protein, putative, unclassified
Val	18	sf1004106822	10	41	LOC_Os10g07582	retrotransposon protein, putative, Ty3-gypsy subclass, expressed
Val	18	sf1004106822	10	51	LOC_Os10g07584	retrotransposon protein, putative, unclassified
Val	18	sf1004106822	10	55	LOC_Os10g07586	hypothetical protein
Val	18	sf1004106822	10	57	LOC_Os10g07588	hypothetical protein
Val	18	sf1004106822	10	66	LOC_Os10g07592	hypothetical protein
Val	18	sf1004106822	10	78	LOC_Os10g07594	retrotransposon protein, putative, unclassified
Val	18	sf1004106822	10	85	LOC_Os10g07596	retrotransposon protein, putative, Ty3-gypsy subclass
Val	18	sf1004106822	10	94	LOC_Os10g07598	retrotransposon protein, putative, unclassified
Val	18	sf1004106822	10	99	LOC_Os10g07602	hypothetical protein
Val	18	sf1004106822	10	101	LOC_Os10g07604	hypothetical protein
Val	18	sf1004106822	10	110	LOC_Os10g07606	hypothetical protein
Val	19	sf1105099249	11	-115	LOC_Os11g09300	retrotransposon protein, putative, unclassified
Val	19	sf1105099249	11	-110	LOC_Os11g09310	zinc finger CCHC domain-containing protein 10, putative, expressed
Val	19	sf1105099249	11	-97	LOC_Os11g09329	VHS and GAT domain containing protein, expressed
Val	19	sf1105099249	11	-89	LOC_Os11g09350	expressed protein
Val	19	sf1105099249	11	-76	LOC_Os11g09360	OsFBX398 - F-box domain containing protein
Val	19	sf1105099249	11	-73	LOC_Os11g09370	histone deacetylase 19, putative, expressed
Val	19	sf1105099249	11	-68	LOC_Os11g09375	conserved hypothetical protein
Val	19	sf1105099249	11	-66	LOC_Os11g09390	retrotransposon protein, putative, Ty3-gypsy subclass
Val	19	sf1105099249	11	-60	LOC_Os11g09395	retrotransposon protein, putative, unclassified
Val	19	sf1105099249	11	-56	LOC_Os11g09410	retrotransposon protein, putative, unclassified
Val	19	sf1105099249	11	-49	LOC_Os11g09414	retrotransposon protein, putative, unclassified
Val	19	sf1105099249	11	-38	LOC_Os11g09418	OsFBX399 - F-box domain containing protein, expressed
Val	19	sf1105099249	11	-36	LOC_Os11g09450	hypothetical protein
Val	19	sf1105099249	11	-28	LOC_Os11g09460	hypothetical protein
Val	19	sf1105099249	11	-26	LOC_Os11g09470	hypothetical protein
Val	19	sf1105099249	11	-14	LOC_Os11g09474	OsFBX400 - F-box domain containing protein, expressed
Val	19	sf1105099249	11	-8	LOC_Os11g09478	OsFBX402 - F-box domain containing protein
Val	19	sf1105099249	11	-3	LOC_Os11g09510	OsFBX403 - F-box domain containing protein
Val	19	sf1105099249	11	0	LOC_Os11g09520	retrotransposon protein, putative, unclassified
Val	19	sf1105099249	11	3	LOC_Os11g09530	retrotransposon protein, putative, unclassified
Val	19	sf1105099249	11	7	LOC_Os11g09540	retrotransposon protein, putative, unclassified
Val	19	sf1105099249	11	8	LOC_Os11g09550	retrotransposon protein, putative, unclassified
Val	19	sf1105099249	11	17	LOC_Os11g09560	hypothetical protein
Val	19	sf1105099249	11	18	LOC_Os11g09570	hypothetical protein
Val	19	sf1105099249	11	22	LOC_Os11g09580	OsFBL53 - F-box domain and LRR containing protein
Val	19	sf1105099249	11	25	LOC_Os11g09590	OsFBX404 - F-box domain containing protein, expressed
Val	19	sf1105099249	11	31	LOC_Os11g09600	OsFBX405 - F-box domain containing protein, expressed
Val	19	sf1105099249	11	35	LOC_Os11g09610	hypothetical protein
Val	19	sf1105099249	11	37	LOC_Os11g09620	OsFBX406 - F-box domain containing protein
Val	19	sf1105099249	11	43	LOC_Os11g09630	OsFBX407 - F-box domain containing protein
Val	19	sf1105099249	11	49	LOC_Os11g09640	OsFBX408 - F-box domain containing protein, expressed
Val	19	sf1105099249	11	54	LOC_Os11g09650	retrotransposon protein, putative, unclassified
Val	19	sf1105099249	11	56	LOC_Os11g09660	retrotransposon protein, putative, unclassified
Val	19	sf1105099249	11	60	LOC_Os11g09670	OsFBX409 - F-box domain containing protein, expressed
Val	19	sf1105099249	11	65	LOC_Os11g09680	expressed protein
Val	19	sf1105099249	11	68	LOC_Os11g09684	expressed protein
Val	19	sf1105099249	11	70	LOC_Os11g09690	OsFBX410 - F-box domain containing protein
Val	19	sf1105099249	11	74	LOC_Os11g09700	anthocyanidin 5,3-O-glucosyltransferase, putative
Val	19	sf1105099249	11	78	LOC_Os11g09710	expressed protein
Val	19	sf1105099249	11	81	LOC_Os11g09720	transposon protein, putative, CACTA, En/Spm sub-class
Val	19	sf1105099249	11	88	LOC_Os11g09730	retrotransposon protein, putative, unclassified
Val	19	sf1105099249	11	92	LOC_Os11g09735	expressed protein
Val	19	sf1105099249	11	95	LOC_Os11g09740	hypothetical protein
Val	19	sf1105099249	11	102	LOC_Os11g09750	transposon protein, putative, CACTA, En/Spm sub-class
Val	19	sf1105099249	11	107	LOC_Os11g09760	transposon protein, putative, CACTA, En/Spm sub-class
Val	19	sf1105099249	11	116	LOC_Os11g09770	hypothetical protein
Val	19	sf1105099249	11	120	LOC_Os11g09780	hypothetical protein
Val	20	sf1108298897	11	-102	LOC_Os11g14570	expressed protein
Val	20	sf1108298897	11	-95	LOC_Os11g14580	retrotransposon protein, putative, Ty3-gypsy subclass
Val	20	sf1108298897	11	-82	LOC_Os11g14590	hypothetical protein
Val	20	sf1108298897	11	-79	LOC_Os11g14600	retrotransposon protein, putative, unclassified
Val	20	sf1108298897	11	-69	LOC_Os11g14610	retrotransposon protein, putative, Ty3-gypsy subclass
Val	20	sf1108298897	11	-65	LOC_Os11g14620	retrotransposon protein, putative, unclassified
Val	20	sf1108298897	11	-55	LOC_Os11g14630	conserved hypothetical protein
Val	20	sf1108298897	11	-50	LOC_Os11g14640	retrotransposon protein, putative, Ty3-gypsy subclass
Val	20	sf1108298897	11	-41	LOC_Os11g14650	retrotransposon protein, putative, Ty3-gypsy subclass
Val	20	sf1108298897	11	-40	LOC_Os11g14660	transposon protein, putative, CACTA, En/Spm sub-class
Val	20	sf1108298897	11	-35	LOC_Os11g14670	transposon protein, putative, CACTA, En/Spm sub-class
Val	20	sf1108298897	11	-33	LOC_Os11g14680	hypothetical protein
Val	20	sf1108298897	11	-31	LOC_Os11g14690	hypothetical protein
Val	20	sf1108298897	11	-19	LOC_Os11g14700	hypothetical protein
Val	20	sf1108298897	11	-6	LOC_Os11g14710	conserved hypothetical protein
Val	20	sf1108298897	11	-5	LOC_Os11g14720	conserved hypothetical protein
Val	20	sf1108298897	11	0	LOC_Os11g14730	expressed protein
Val	20	sf1108298897	11	1	LOC_Os11g14740	retrotransposon protein, putative, unclassified
Val	20	sf1108298897	11	5	LOC_Os11g14750	retrotransposon protein, putative, unclassified
Val	20	sf1108298897	11	9	LOC_Os11g14760	retrotransposon protein, putative, unclassified
Val	20	sf1108298897	11	15	LOC_Os11g14770	hypothetical protein
Val	20	sf1108298897	11	16	LOC_Os11g14780	expressed protein
Val	20	sf1108298897	11	23	LOC_Os11g14790	retrotransposon protein, putative, unclassified
Val	20	sf1108298897	11	27	LOC_Os11g14800	hypothetical protein
Val	20	sf1108298897	11	29	LOC_Os11g14810	hypothetical protein
Val	20	sf1108298897	11	38	LOC_Os11g14820	hypothetical protein
Val	20	sf1108298897	11	41	LOC_Os11g14830	retrotransposon protein, putative, unclassified
Val	20	sf1108298897	11	43	LOC_Os11g14840	retrotransposon protein, putative, unclassified
Val	20	sf1108298897	11	53	LOC_Os11g14850	retrotransposon protein, putative, Ty3-gypsy subclass
Val	20	sf1108298897	11	59	LOC_Os11g14860	hypothetical protein
Val	20	sf1108298897	11	62	LOC_Os11g14870	hypothetical protein
Val	20	sf1108298897	11	69	LOC_Os11g14880	LTPL32 - Protease inhibitor/seed storage/LTP family protein precursor, expressed
Val	20	sf1108298897	11	72	LOC_Os11g14890	hypothetical protein
Val	20	sf1108298897	11	75	LOC_Os11g14900	thiol protease SEN102 precursor, putative, expressed
Val	20	sf1108298897	11	83	LOC_Os11g14910	NADP-dependent oxidoreductase, putative, expressed
Val	20	sf1108298897	11	88	LOC_Os11g14920	retrotransposon protein, putative, Ty3-gypsy subclass
Val	20	sf1108298897	11	97	LOC_Os11g14930	hypothetical protein
Val	20	sf1108298897	11	106	LOC_Os11g14940	hypothetical protein
Val	20	sf1108298897	11	113	LOC_Os11g14950	ACT domain containing protein, expressed
Val	21	sf1109916619	11	-101	LOC_Os11g17610	expressed protein
Val	21	sf1109916619	11	-92	LOC_Os11g17620	conserved hypothetical protein
Val	21	sf1109916619	11	-88	LOC_Os11g17630	conserved hypothetical protein
Val	21	sf1109916619	11	-79	LOC_Os11g17640	hypothetical protein
Val	21	sf1109916619	11	-69	LOC_Os11g17650	hypothetical protein
Val	21	sf1109916619	11	-64	LOC_Os11g17660	hypothetical protein
Val	21	sf1109916619	11	-56	LOC_Os11g17670	retrotransposon protein, putative, unclassified
Val	21	sf1109916619	11	-47	LOC_Os11g17690	retrotransposon protein, putative, unclassified
Val	21	sf1109916619	11	-37	LOC_Os11g17700	retrotransposon protein, putative, unclassified
Val	21	sf1109916619	11	-28	LOC_Os11g17710	retrotransposon, putative, centromere-specific
Val	21	sf1109916619	11	-23	LOC_Os11g17720	plant protein of unknown function domain containing protein, expressed
Val	21	sf1109916619	11	-16	LOC_Os11g17730	hypothetical protein
Val	21	sf1109916619	11	-4	LOC_Os11g17740	retrotransposon protein, putative, Ty1-copia subclass
Val	21	sf1109916619	11	2	LOC_Os11g17760	retrotransposon protein, putative, Ty1-copia subclass
Val	21	sf1109916619	11	21	LOC_Os11g17770	transposon protein, putative, unclassified
Val	21	sf1109916619	11	30	LOC_Os11g17780	retrotransposon, putative, centromere-specific
Val	21	sf1109916619	11	34	LOC_Os11g17790	inhibitor I family protein, putative
Val	21	sf1109916619	11	39	LOC_Os11g17799	expressed protein
Val	21	sf1109916619	11	40	LOC_Os11g17810	expressed protein
Val	21	sf1109916619	11	53	LOC_Os11g17830	transposon protein, putative, unclassified
Val	21	sf1109916619	11	65	LOC_Os11g17840	transposon protein, putative, CACTA, En/Spm sub-class, expressed
Val	21	sf1109916619	11	71	LOC_Os11g17850	transposon protein, putative, CACTA, En/Spm sub-class
Val	21	sf1109916619	11	84	LOC_Os11g17870	conserved hypothetical protein
Val	21	sf1109916619	11	90	LOC_Os11g17880	hypothetical protein
Val	21	sf1109916619	11	110	LOC_Os11g17890	retrotransposon protein, putative, Ty3-gypsy subclass
Val	22	sf1115880267	11	-117	LOC_Os11g28220	hypothetical protein
Val	22	sf1115880267	11	-110	LOC_Os11g28230	retrotransposon protein, putative, unclassified
Val	22	sf1115880267	11	-106	LOC_Os11g28240	retrotransposon protein, putative, unclassified
Val	22	sf1115880267	11	-103	LOC_Os11g28250	retrotransposon protein, putative, unclassified
Val	22	sf1115880267	11	-96	LOC_Os11g28260	hypothetical protein
Val	22	sf1115880267	11	-86	LOC_Os11g28270	zinc finger C-x8-C-x5-C-x3-H type family protein, expressed
Val	22	sf1115880267	11	-74	LOC_Os11g28280	hypothetical protein
Val	22	sf1115880267	11	-71	LOC_Os11g28290	transposon protein, putative, Pong sub-class
Val	22	sf1115880267	11	-65	LOC_Os11g28300	uncharacterized protein family UPF0016 domain containing protein, expressed
Val	22	sf1115880267	11	-62	LOC_Os11g28310	P21-Rho-binding domain containing protein, putative, expressed
Val	22	sf1115880267	11	-53	LOC_Os11g28320	hypothetical protein
Val	22	sf1115880267	11	-48	LOC_Os11g28330	hypothetical protein
Val	22	sf1115880267	11	-35	LOC_Os11g28340	ER lumen protein retaining receptor, putative, expressed
Val	22	sf1115880267	11	-33	LOC_Os11g28350	CDK-activating kinase assembly factor MAT1 family protein, expressed
Val	22	sf1115880267	11	-24	LOC_Os11g28360	ubiquitin carboxyl-terminal hydrolase 5, putative, expressed
Val	22	sf1115880267	11	-20	LOC_Os11g28365	ubiquitin carboxyl-terminal hydrolase domain containing protein, expressed
Val	22	sf1115880267	11	-6	LOC_Os11g28370	retrotransposon protein, putative, Ty1-copia subclass
Val	22	sf1115880267	11	-4	LOC_Os11g28380	hypothetical protein
Val	22	sf1115880267	11	-2	LOC_Os11g28390	hypothetical protein
Val	22	sf1115880267	11	4	LOC_Os11g28410	retrotransposon protein, putative, unclassified
Val	22	sf1115880267	11	20	LOC_Os11g28420	expressed protein
Val	22	sf1115880267	11	24	LOC_Os11g28430	expressed protein
Val	22	sf1115880267	11	29	LOC_Os11g28440	retrotransposon protein, putative, Ty1-copia subclass
Val	22	sf1115880267	11	32	LOC_Os11g28450	hypothetical protein
Val	22	sf1115880267	11	34	LOC_Os11g28460	hypothetical protein
Val	22	sf1115880267	11	40	LOC_Os11g28470	conserved hypothetical protein
Val	22	sf1115880267	11	42	LOC_Os11g28480	hypothetical protein
Val	22	sf1115880267	11	62	LOC_Os11g28490	ent-kaurene synthase B, chloroplast precursor, putative
Val	22	sf1115880267	11	64	LOC_Os11g28500	terpene synthase, N-terminal domain containing protein
Val	22	sf1115880267	11	72	LOC_Os11g28510	conserved hypothetical protein
Val	22	sf1115880267	11	79	LOC_Os11g28520	retrotransposon protein, putative, unclassified
Val	22	sf1115880267	11	89	LOC_Os11g28530	terpene synthase, putative, expressed
Val	22	sf1115880267	11	109	LOC_Os11g28540	expressed protein
Val	23	sf1128138454	11	-114	LOC_Os11g47432	zinc knuckle family protein
Val	23	sf1128138454	11	-103	LOC_Os11g47433	retrotransposon protein, putative, unclassified
Val	23	sf1128138454	11	-91	LOC_Os11g47434	transposon protein, putative, CACTA, En/Spm sub-class
Val	23	sf1128138454	11	-87	LOC_Os11g47435	retrotransposon protein, putative, unclassified
Val	23	sf1128138454	11	-84	LOC_Os11g47436	transposon protein, putative, CACTA, En/Spm sub-class
Val	23	sf1128138454	11	-70	LOC_Os11g47438	zinc knuckle family protein
Val	23	sf1128138454	11	-58	LOC_Os11g47439	retrotransposon protein, putative, unclassified
Val	23	sf1128138454	11	30	LOC_Os11g47440	hypothetical protein
Val	23	sf1128138454	11	-50	LOC_Os11g47441	transposon protein, putative, CACTA, En/Spm sub-class
Val	23	sf1128138454	11	-46	LOC_Os11g47442	retrotransposon protein, putative, unclassified
Val	23	sf1128138454	11	-39	LOC_Os11g47443	transposon protein, putative, CACTA, En/Spm sub-class
Val	23	sf1128138454	11	-23	LOC_Os11g47444	transposon protein, putative, unclassified
Val	23	sf1128138454	11	-17	LOC_Os11g47445	transposon protein, putative, CACTA, En/Spm sub-class
Val	23	sf1128138454	11	-10	LOC_Os11g47446	transposon protein, putative, CACTA, En/Spm sub-class
Val	23	sf1128138454	11	-5	LOC_Os11g47447	stripe rust resistance protein Yr10, putative, expressed
Val	23	sf1128138454	11	0	LOC_Os11g47448	retrotransposon protein, putative, unclassified
Val	23	sf1128138454	11	6	LOC_Os11g47449	retrotransposon protein, putative, unclassified
Val	23	sf1128138454	11	37	LOC_Os11g47450	hypothetical protein
Val	23	sf1128138454	11	8	LOC_Os11g47451	retrotransposon protein, putative, unclassified
Val	23	sf1128138454	11	12	LOC_Os11g47452	retrotransposon protein, putative, unclassified
Val	23	sf1128138454	11	-77	LOC_Os11g47455	hypothetical protein
Val	23	sf1128138454	11	42	LOC_Os11g47460	MYB family transcription factor, putative, expressed
Val	23	sf1128138454	11	46	LOC_Os11g47470	retrotransposon protein, putative, Ty1-copia subclass
Val	23	sf1128138454	11	51	LOC_Os11g47480	hypothetical protein
Val	23	sf1128138454	11	56	LOC_Os11g47490	senescence-induced receptor-like serine/threonine-protein kinase precursor, putative
Val	23	sf1128138454	11	58	LOC_Os11g47494	retrotransposon protein, putative, unclassified
Val	23	sf1128138454	11	61	LOC_Os11g47500	glycosyl hydrolase, putative, expressed
Val	23	sf1128138454	11	65	LOC_Os11g47510	glycosyl hydrolase, putative, expressed
Val	23	sf1128138454	11	68	LOC_Os11g47520	glycosyl hydrolase, putative, expressed
Val	23	sf1128138454	11	71	LOC_Os11g47530	glycosyl hydrolase, putative, expressed
Val	23	sf1128138454	11	74	LOC_Os11g47550	glycosyl hydrolase, putative, expressed
Val	23	sf1128138454	11	77	LOC_Os11g47560	glycosyl hydrolase, putative, expressed
Val	23	sf1128138454	11	86	LOC_Os11g47570	glycosyl hydrolase, putative, expressed
Val	23	sf1128138454	11	87	LOC_Os11g47574	expressed protein
Val	23	sf1128138454	11	92	LOC_Os11g47580	glycosyl hydrolase, putative, expressed
Val	23	sf1128138454	11	94	LOC_Os11g47590	glycosyl hydrolase, putative, expressed
Val	23	sf1128138454	11	97	LOC_Os11g47600	glycosyl hydrolase, putative, expressed
Val	23	sf1128138454	11	98	LOC_Os11g47610	glycosyl hydrolase, putative, expressed
Val	23	sf1128138454	11	100	LOC_Os11g47620	ZOS11-09 - C2H2 zinc finger protein
Val	23	sf1128138454	11	104	LOC_Os11g47630	ZOS11-10 - C2H2 zinc finger protein, expressed
Val	23	sf1128138454	11	107	LOC_Os11g47640	expressed protein
Val	23	sf1128138454	11	112	LOC_Os11g47650	trp repressor/replication initiator, putative, expressed
Val	23	sf1128138454	11	118	LOC_Os11g47660	conserved hypothetical protein
Val	23	sf1128138454	11	119	LOC_Os11g47670	thaumatin family domain containing protein, expressed
Val	24	sf1204286940	12	-118	LOC_Os12g08150	conserved hypothetical protein
Val	24	sf1204286940	12	-116	LOC_Os12g08160	conserved hypothetical protein
Val	24	sf1204286940	12	-111	LOC_Os12g08170	2-oxo acid dehydrogenases acyltransferase domain containing protein, expressed
Val	24	sf1204286940	12	-105	LOC_Os12g08180	receptor-like protein kinase 2 precursor, putative, expressed
Val	24	sf1204286940	12	-97	LOC_Os12g08200	expressed protein
Val	24	sf1204286940	12	-94	LOC_Os12g08210	expressed protein
Val	24	sf1204286940	12	-89	LOC_Os12g08220	histone deacetylase, putative, expressed
Val	24	sf1204286940	12	-85	LOC_Os12g08230	expressed protein
Val	24	sf1204286940	12	-81	LOC_Os12g08240	hypothetical protein
Val	24	sf1204286940	12	-80	LOC_Os12g08250	hypothetical protein
Val	24	sf1204286940	12	-74	LOC_Os12g08260	dehydrogenase E1 component domain containing protein, expressed
Val	24	sf1204286940	12	-71	LOC_Os12g08270	inositol-1-monophosphatase, putative, expressed
Val	24	sf1204286940	12	-68	LOC_Os12g08280	inositol-1-monophosphatase, putative, expressed
Val	24	sf1204286940	12	-65	LOC_Os12g08290	U-box domain containing protein, putative, expressed
Val	24	sf1204286940	12	-62	LOC_Os12g08300	conserved hypothetical protein
Val	24	sf1204286940	12	-61	LOC_Os12g08310	hypothetical protein
Val	24	sf1204286940	12	-55	LOC_Os12g08320	retrotransposon, putative, centromere-specific
Val	24	sf1204286940	12	-41	LOC_Os12g08330	retrotransposon protein, putative, unclassified
Val	24	sf1204286940	12	-40	LOC_Os12g08340	stress responsive protein, putative
Val	24	sf1204286940	12	-37	LOC_Os12g08350	hypothetical protein
Val	24	sf1204286940	12	-32	LOC_Os12g08360	conserved hypothetical protein
Val	24	sf1204286940	12	-26	LOC_Os12g08370	retrotransposon protein, putative, unclassified
Val	24	sf1204286940	12	-24	LOC_Os12g08380	hypothetical protein
Val	24	sf1204286940	12	-23	LOC_Os12g08390	hypothetical protein
Val	24	sf1204286940	12	-16	LOC_Os12g08400	retrotransposon protein, putative, unclassified
Val	24	sf1204286940	12	-14	LOC_Os12g08410	retrotransposon, putative, centromere-specific
Val	24	sf1204286940	12	-7	LOC_Os12g08420	retrotransposon protein, putative, unclassified
Val	24	sf1204286940	12	2	LOC_Os12g08440	retrotransposon protein, putative, unclassified
Val	24	sf1204286940	12	6	LOC_Os12g08450	retrotransposon protein, putative, unclassified
Val	24	sf1204286940	12	9	LOC_Os12g08460	retrotransposon protein, putative, unclassified
Val	24	sf1204286940	12	10	LOC_Os12g08470	retrotransposon protein, putative, unclassified
Val	24	sf1204286940	12	15	LOC_Os12g08480	conserved hypothetical protein
Val	24	sf1204286940	12	16	LOC_Os12g08490	transposon protein, putative, unclassified
Val	24	sf1204286940	12	22	LOC_Os12g08500	retrotransposon protein, putative, Ty3-gypsy subclass
Val	24	sf1204286940	12	26	LOC_Os12g08510	retrotransposon protein, putative, Ty3-gypsy subclass
Val	24	sf1204286940	12	33	LOC_Os12g08520	transposon protein, putative, Mutator sub-class
Val	24	sf1204286940	12	36	LOC_Os12g08530	conserved hypothetical protein
Val	24	sf1204286940	12	42	LOC_Os12g08540	retrotransposon protein, putative, unclassified
Val	24	sf1204286940	12	46	LOC_Os12g08550	expressed protein
Val	24	sf1204286940	12	49	LOC_Os12g08564	retrotransposon protein, putative, unclassified, expressed
Val	24	sf1204286940	12	67	LOC_Os12g08580	retrotransposon protein, putative, unclassified
Val	24	sf1204286940	12	78	LOC_Os12g08590	retrotransposon protein, putative, unclassified
Val	24	sf1204286940	12	85	LOC_Os12g08600	retrotransposon protein, putative, unclassified
Val	24	sf1204286940	12	88	LOC_Os12g08610	retrotransposon protein, putative, Ty3-gypsy subclass, expressed
Val	24	sf1204286940	12	91	LOC_Os12g08620	retrotransposon protein, putative, Ty3-gypsy subclass
Val	24	sf1204286940	12	96	LOC_Os12g08630	retrotransposon protein, putative, unclassified
Val	24	sf1204286940	12	99	LOC_Os12g08640	retrotransposon protein, putative, unclassified
Val	24	sf1204286940	12	102	LOC_Os12g08650	conserved hypothetical protein
Val	24	sf1204286940	12	106	LOC_Os12g08660	retrotransposon, putative, centromere-specific
Val	24	sf1204286940	12	109	LOC_Os12g08670	C2 domain containing protein
Val	24	sf1204286940	12	114	LOC_Os12g08680	hypothetical protein
Val	25	sf1215090322	12	-115	LOC_Os12g25820	O-methyltransferase, putative, expressed
Val	25	sf1215090322	12	-107	LOC_Os12g25830	retrotransposon protein, putative, unclassified
Val	25	sf1215090322	12	-102	LOC_Os12g25840	mucin, putative
Val	25	sf1215090322	12	-94	LOC_Os12g25850	retrotransposon protein, putative, Ty3-gypsy subclass
Val	25	sf1215090322	12	-85	LOC_Os12g25860	O-methyltransferase, putative
Val	25	sf1215090322	12	-81	LOC_Os12g25870	O-methyltransferase, putative
Val	25	sf1215090322	12	-75	LOC_Os12g25880	hypothetical protein
Val	25	sf1215090322	12	-72	LOC_Os12g25890	hypothetical protein
Val	25	sf1215090322	12	-61	LOC_Os12g25910	retrotransposon protein, putative, Ty3-gypsy subclass
Val	25	sf1215090322	12	-51	LOC_Os12g25920	retrotransposon protein, putative, unclassified
Val	25	sf1215090322	12	-39	LOC_Os12g25930	retrotransposon protein, putative, Ty1-copia subclass
Val	25	sf1215090322	12	-30	LOC_Os12g25940	retrotransposon protein, putative, unclassified
Val	25	sf1215090322	12	-25	LOC_Os12g25950	hypothetical protein
Val	25	sf1215090322	12	-19	LOC_Os12g25959	retrotransposon protein, putative, unclassified
Val	25	sf1215090322	12	-18	LOC_Os12g25968	retrotransposon protein, putative, Ty3-gypsy subclass
Val	25	sf1215090322	12	-10	LOC_Os12g25980	retrotransposon protein, putative, Ty3-gypsy subclass
Val	25	sf1215090322	12	5	LOC_Os12g26000	retrotransposon protein, putative, Ty3-gypsy subclass
Val	25	sf1215090322	12	18	LOC_Os12g26010	retrotransposon protein, putative, Ty1-copia subclass
Val	25	sf1215090322	12	21	LOC_Os12g26020	conserved hypothetical protein
Val	25	sf1215090322	12	28	LOC_Os12g26030	FACT complex subunit SPT16, putative, expressed
Val	25	sf1215090322	12	33	LOC_Os12g26040	expressed protein
Val	25	sf1215090322	12	34	LOC_Os12g26044	expressed protein
Val	25	sf1215090322	12	38	LOC_Os12g26050	hypothetical protein
Val	25	sf1215090322	12	41	LOC_Os12g26060	bifunctional dihydrofolate reductase-thymidylate synthase, putative, expressed
Val	25	sf1215090322	12	48	LOC_Os12g26070	transposon protein, putative, CACTA, En/Spm sub-class
Val	25	sf1215090322	12	56	LOC_Os12g26080	transposon protein, putative, CACTA, En/Spm sub-class
Val	25	sf1215090322	12	76	LOC_Os12g26090	hypothetical protein
Val	25	sf1215090322	12	89	LOC_Os12g26100	hypothetical protein
Val	25	sf1215090322	12	98	LOC_Os12g26110	transposon protein, putative, CACTA, En/Spm sub-class
Val	25	sf1215090322	12	104	LOC_Os12g26120	transposon protein, putative, CACTA, En/Spm sub-class
Val	26	sf1220379842	12	-117	LOC_Os12g33590	hypothetical protein
Val	26	sf1220379842	12	-116	LOC_Os12g33600	conserved hypothetical protein
Val	26	sf1220379842	12	-112	LOC_Os12g33610	phenylalanine ammonia-lyase, putative, expressed
Val	26	sf1220379842	12	-111	LOC_Os12g33620	transposon protein, putative, CACTA, En/Spm sub-class
Val	26	sf1220379842	12	-106	LOC_Os12g33630	retrotransposon, putative, centromere-specific
Val	26	sf1220379842	12	-101	LOC_Os12g33640	retrotransposon, putative, centromere-specific
Val	26	sf1220379842	12	-95	LOC_Os12g33650	retrotransposon protein, putative, unclassified
Val	26	sf1220379842	12	-86	LOC_Os12g33660	retrotransposon protein, putative, unclassified
Val	26	sf1220379842	12	-78	LOC_Os12g33670	retrotransposon protein, putative, unclassified
Val	26	sf1220379842	12	-75	LOC_Os12g33680	retrotransposon protein, putative, Ty3-gypsy subclass
Val	26	sf1220379842	12	-67	LOC_Os12g33690	retrotransposon protein, putative, Ty3-gypsy subclass
Val	26	sf1220379842	12	-62	LOC_Os12g33700	retrotransposon protein, putative, Ty3-gypsy subclass
Val	26	sf1220379842	12	-59	LOC_Os12g33710	retrotransposon protein, putative, Ty3-gypsy subclass
Val	26	sf1220379842	12	-58	LOC_Os12g33720	retrotransposon protein, putative, Ty3-gypsy subclass
Val	26	sf1220379842	12	-51	LOC_Os12g33730	hypothetical protein
Val	26	sf1220379842	12	-49	LOC_Os12g33740	retrotransposon protein, putative, unclassified
Val	26	sf1220379842	12	-43	LOC_Os12g33750	retrotransposon protein, putative, unclassified
Val	26	sf1220379842	12	-38	LOC_Os12g33760	retrotransposon protein, putative, unclassified
Val	26	sf1220379842	12	-36	LOC_Os12g33770	hypothetical protein
Val	26	sf1220379842	12	-31	LOC_Os12g33780	hypothetical protein
Val	26	sf1220379842	12	-24	LOC_Os12g33790	ligA, putative
Val	26	sf1220379842	12	-20	LOC_Os12g33800	retrotransposon protein, putative, unclassified
Val	26	sf1220379842	12	-17	LOC_Os12g33810	retrotransposon protein, putative, unclassified
Val	26	sf1220379842	12	-10	LOC_Os12g33820	retrotransposon protein, putative, unclassified
Val	26	sf1220379842	12	-6	LOC_Os12g33830	OsFBX449 - F-box domain containing protein
Val	26	sf1220379842	12	-3	LOC_Os12g33840	hypothetical protein
Val	26	sf1220379842	12	4	LOC_Os12g33859	retrotransposon protein, putative, unclassified
Val	26	sf1220379842	12	8	LOC_Os12g33870	retrotransposon protein, putative, unclassified
Val	26	sf1220379842	12	13	LOC_Os12g33879	retrotransposon protein, putative, unclassified
Val	26	sf1220379842	12	20	LOC_Os12g33890	retrotransposon protein, putative, Ty3-gypsy subclass
Val	26	sf1220379842	12	23	LOC_Os12g33900	retrotransposon protein, putative, Ty3-gypsy subclass
Val	26	sf1220379842	12	26	LOC_Os12g33910	retrotransposon protein, putative, Ty3-gypsy subclass
Val	26	sf1220379842	12	37	LOC_Os12g33920	retrotransposon protein, putative, Ty3-gypsy subclass
Val	26	sf1220379842	12	44	LOC_Os12g33922	NADH-ubiquinone oxidoreductase chain 3, putative
Val	26	sf1220379842	12	45	LOC_Os12g33924	mitochondrial ribosomal protein S12, putative
Val	26	sf1220379842	12	50	LOC_Os12g33926	conserved hypothetical protein
Val	26	sf1220379842	12	51	LOC_Os12g33928	expressed protein
Val	26	sf1220379842	12	52	LOC_Os12g33944	ELF protein
Val	26	sf1220379842	12	53	LOC_Os12g33946	cytochrome c oxidase subunit 1, putative
Val	26	sf1220379842	12	60	LOC_Os12g33950	MYB family transcription factor, putative
Val	26	sf1220379842	12	68	LOC_Os12g33952	conserved hypothetical protein
Val	26	sf1220379842	12	71	LOC_Os12g33954	ribosomal protein S2, putative
Val	26	sf1220379842	12	89	LOC_Os12g33956	maturase, putative, expressed
Val	26	sf1220379842	12	94	LOC_Os12g33958	NADH-ubiquinone oxidoreductase 49 kDa subunit, putative
Val	26	sf1220379842	12	106	LOC_Os12g33962	uncharacterized tatC-like protein ymf16, putative, expressed
Leu	1	sf0130356711	1	-120	LOC_Os01g52594	expressed protein
Leu	1	sf0130356711	1	-116	LOC_Os01g52600	hypothetical protein
Leu	1	sf0130356711	1	-106	LOC_Os01g52610	membrane associated DUF588 domain containing protein, putative, expressed
Leu	1	sf0130356711	1	-102	LOC_Os01g52630	regulator of chromosome condensation, putative, expressed
Leu	1	sf0130356711	1	-93	LOC_Os01g52640	suppressor of phythchrome A, putative, expressed
Leu	1	sf0130356711	1	-93	LOC_Os01g52650	POEI44 - Pollen Ole e I allergen and extensin family protein precursor, expressed
Leu	1	sf0130356711	1	-83	LOC_Os01g52660	POEI51 - Pollen Ole e I allergen and extensin family protein precursor, expressed
Leu	1	sf0130356711	1	-80	LOC_Os01g52670	expressed protein
Leu	1	sf0130356711	1	-76	LOC_Os01g52680	OsMADS32 - MADS-box family gene with MIKCc type-box, expressed
Leu	1	sf0130356711	1	-61	LOC_Os01g52690	retrotransposon protein, putative, unclassified, expressed
Leu	1	sf0130356711	1	-52	LOC_Os01g52700	hypothetical protein
Leu	1	sf0130356711	1	-41	LOC_Os01g52710	glycosyl transferase 8 domain containing protein, putative, expressed
Leu	1	sf0130356711	1	-33	LOC_Os01g52720	Complex I intermediate-associated protein 30 domain containing protein, putative, expressed
Leu	1	sf0130356711	1	-32	LOC_Os01g52730	DUF584 domain containing protein, putative, expressed
Leu	1	sf0130356711	1	-16	LOC_Os01g52740	expressed protein
Leu	1	sf0130356711	1	-8	LOC_Os01g52750	OsSub3 - Putative Subtilisin homologue, expressed
Leu	1	sf0130356711	1	4	LOC_Os01g52770	GDSL-like lipase/acylhydrolase, putative, expressed
Leu	1	sf0130356711	1	5	LOC_Os01g52780	HVA22, putative, expressed
Leu	1	sf0130356711	1	14	LOC_Os01g52790	cytochrome P450 72A1, putative, expressed
Leu	1	sf0130356711	1	20	LOC_Os01g52800	cytochrome P450 72A1, putative
Leu	1	sf0130356711	1	23	LOC_Os01g52810	expressed protein
Leu	1	sf0130356711	1	28	LOC_Os01g52820	hypothetical protein
Leu	1	sf0130356711	1	28	LOC_Os01g52830	DUF1264 domain containing protein, putative, expressed
Leu	1	sf0130356711	1	31	LOC_Os01g52840	transposon protein, putative, unclassified
Leu	1	sf0130356711	1	34	LOC_Os01g52851	expressed protein
Leu	1	sf0130356711	1	41	LOC_Os01g52864	transmembrane protein, putative, expressed
Leu	1	sf0130356711	1	49	LOC_Os01g52880	leucine-rich repeat family protein, putative, expressed
Leu	1	sf0130356711	1	55	LOC_Os01g52890	expressed protein
Leu	1	sf0130356711	1	55	LOC_Os01g52900	expressed protein
Leu	1	sf0130356711	1	64	LOC_Os01g52910	hypothetical protein
Leu	1	sf0130356711	1	69	LOC_Os01g52920	expressed protein
Leu	1	sf0130356711	1	76	LOC_Os01g52930	retrotransposon protein, putative, unclassified
Leu	1	sf0130356711	1	80	LOC_Os01g52940	retrotransposon protein, putative, unclassified
Leu	1	sf0130356711	1	83	LOC_Os01g52950	retrotransposon protein, putative, unclassified
Leu	1	sf0130356711	1	88	LOC_Os01g52960	subtilisin N-terminal Region family protein, expressed
Leu	1	sf0130356711	1	89	LOC_Os01g52970	OsFBX22 - F-box domain containing protein, expressed
Leu	1	sf0130356711	1	95	LOC_Os01g52980	OsFBX23 - F-box domain containing protein, expressed
Leu	1	sf0130356711	1	102	LOC_Os01g53000	trehalose synthase, putative, expressed
Leu	1	sf0130356711	1	110	LOC_Os01g53010	expressed protein
Leu	1	sf0130356711	1	114	LOC_Os01g53020	heat shock protein DnaJ, putative, expressed
Leu	1	sf0130356711	1	117	LOC_Os01g53030	expressed protein
Leu	2	sf0132146191	1	-114	LOC_Os01g55590	AMP-binding enzyme, putative, expressed
Leu	2	sf0132146191	1	-112	LOC_Os01g55600	peptide transporter PTR2, putative, expressed
Leu	2	sf0132146191	1	-106	LOC_Os01g55610	peptide transporter PTR2, putative, expressed
Leu	2	sf0132146191	1	-96	LOC_Os01g55620	transposon protein, putative, unclassified
Leu	2	sf0132146191	1	-92	LOC_Os01g55630	glutelin, putative
Leu	2	sf0132146191	1	-89	LOC_Os01g55640	seven in absentia protein family protein, putative
Leu	2	sf0132146191	1	-84	LOC_Os01g55650	phospholipase, patatin family, putative, expressed
Leu	2	sf0132146191	1	-77	LOC_Os01g55660	retrotransposon protein, putative, Ty1-copia subclass
Leu	2	sf0132146191	1	-75	LOC_Os01g55670	expressed protein
Leu	2	sf0132146191	1	-68	LOC_Os01g55690	glutelin, putative, expressed
Leu	2	sf0132146191	1	-64	LOC_Os01g55700	NLI interacting factor-like phosphatase, putative, expressed
Leu	2	sf0132146191	1	-63	LOC_Os01g55710	DNA-binding protein, putative
Leu	2	sf0132146191	1	-58	LOC_Os01g55720	expressed protein
Leu	2	sf0132146191	1	-53	LOC_Os01g55730	AGAP003732-PA, putative, expressed
Leu	2	sf0132146191	1	-48	LOC_Os01g55740	OsRhmbd4 - Putative Rhomboid homologue, expressed
Leu	2	sf0132146191	1	-37	LOC_Os01g55750	TCP family transcription factor, putative, expressed
Leu	2	sf0132146191	1	-19	LOC_Os01g55770	expressed protein
Leu	2	sf0132146191	1	-10	LOC_Os01g55780	glycerophosphoryl diester phosphodiesterase family protein, putative, expressed
Leu	2	sf0132146191	1	-16	LOC_Os01g55790	hypothetical protein
Leu	2	sf0132146191	1	-1	LOC_Os01g55795	expressed protein
Leu	2	sf0132146191	1	-3	LOC_Os01g55799	exo70 exocyst complex subunit domain containing protein, expressed
Leu	2	sf0132146191	1	0	LOC_Os01g55830	glutathione S-transferase, putative, expressed
Leu	2	sf0132146191	1	7	LOC_Os01g55840	retrotransposon protein, putative, unclassified
Leu	2	sf0132146191	1	18	LOC_Os01g55850	expressed protein
Leu	2	sf0132146191	1	20	LOC_Os01g55860	expressed protein
Leu	2	sf0132146191	1	24	LOC_Os01g55870	chorismate mutase, chloroplast precursor, putative, expressed
Leu	2	sf0132146191	1	30	LOC_Os01g55880	hemimethylated DNA binding domain containing protein
Leu	2	sf0132146191	1	38	LOC_Os01g55890	amino acid kinase, putative, expressed
Leu	2	sf0132146191	1	42	LOC_Os01g55900	holliday junction resolvase, putative, expressed
Leu	2	sf0132146191	1	58	LOC_Os01g55910	retrotransposon protein, putative, unclassified
Leu	2	sf0132146191	1	64	LOC_Os01g55920	retrotransposon protein, putative, unclassified
Leu	2	sf0132146191	1	68	LOC_Os01g55930	retrotransposon protein, putative, Ty3-gypsy subclass
Leu	2	sf0132146191	1	74	LOC_Os01g55940	OsGH3.2 - Probable indole-3-acetic acid-amido synthetase, expressed
Leu	2	sf0132146191	1	79	LOC_Os01g55950	acetamidase, putative, expressed
Leu	2	sf0132146191	1	83	LOC_Os01g55960	pentatricopeptide, putative
Leu	2	sf0132146191	1	85	LOC_Os01g55974	deoxycytidylate deaminase, putative, expressed
Leu	2	sf0132146191	1	92	LOC_Os01g55990	hypothetical protein
Leu	2	sf0132146191	1	94	LOC_Os01g56000	RNA recognition motif containing protein, expressed
Leu	2	sf0132146191	1	102	LOC_Os01g56010	serpin domain containing protein, putative, expressed
Leu	2	sf0132146191	1	104	LOC_Os01g56020	expressed protein
Leu	2	sf0132146191	1	111	LOC_Os01g56030	EF hand family protein, putative, expressed
Leu	3	sf0227136932	2	-114	LOC_Os02g44599	expressed protein
Leu	3	sf0227136932	2	-107	LOC_Os02g44610	protein kinase, putative, expressed
Leu	3	sf0227136932	2	-101	LOC_Os02g44620	hypothetical protein
Leu	3	sf0227136932	2	-95	LOC_Os02g44630	aquaporin protein, putative, expressed
Leu	3	sf0227136932	2	-80	LOC_Os02g44642	STE_MEKK_ste11_MAP3K.10 - STE kinases include homologs to sterile 7, sterile 11 and sterile 20 from yeast, expressed
Leu	3	sf0227136932	2	-77	LOC_Os02g44654	cytochrome P450, putative, expressed
Leu	3	sf0227136932	2	-68	LOC_Os02g44670	harpin-induced protein 1 domain containing protein, expressed
Leu	3	sf0227136932	2	-63	LOC_Os02g44680	allantoin permease, putative, expressed
Leu	3	sf0227136932	2	-60	LOC_Os02g44690	HSPC171 protein, putative, expressed
Leu	3	sf0227136932	2	-59	LOC_Os02g44700	zinc finger, C3HC4 type domain containing protein
Leu	3	sf0227136932	2	-55	LOC_Os02g44704	LYR motif containing protein, putative, expressed
Leu	3	sf0227136932	2	-49	LOC_Os02g44710	expressed protein
Leu	3	sf0227136932	2	-44	LOC_Os02g44720	expressed protein
Leu	3	sf0227136932	2	-36	LOC_Os02g44730	tetracycline transporter protein, putative, expressed
Leu	3	sf0227136932	2	-32	LOC_Os02g44740	expressed protein
Leu	3	sf0227136932	2	-28	LOC_Os02g44750	hypothetical protein
Leu	3	sf0227136932	2	-26	LOC_Os02g44760	hypothetical protein
Leu	3	sf0227136932	2	-20	LOC_Os02g44770	uncharacterized mscS family protein, putative, expressed
Leu	3	sf0227136932	2	-18	LOC_Os02g44780	polyprenyl synthetase, putative, expressed
Leu	3	sf0227136932	2	-12	LOC_Os02g44790	transposon protein, putative, unclassified
Leu	3	sf0227136932	2	-10	LOC_Os02g44800	hypothetical protein
Leu	3	sf0227136932	2	-6	LOC_Os02g44810	tRNA pseudouridine synthase family protein, putative, expressed
Leu	3	sf0227136932	2	-4	LOC_Os02g44820	rho-GTPase-activating protein-related, putative, expressed
Leu	3	sf0227136932	2	10	LOC_Os02g44830	hypothetical protein
Leu	3	sf0227136932	2	12	LOC_Os02g44840	hypothetical protein
Leu	3	sf0227136932	2	13	LOC_Os02g44850	GDSL-like lipase/acylhydrolase, putative
Leu	3	sf0227136932	2	15	LOC_Os02g44860	GDSL-like lipase/acylhydrolase, putative, expressed
Leu	3	sf0227136932	2	22	LOC_Os02g44870	dehydrin, putative, expressed
Leu	3	sf0227136932	2	40	LOC_Os02g44880	expressed protein
Leu	3	sf0227136932	2	45	LOC_Os02g44890	RNA-binding region RNP-1, putative, expressed
Leu	3	sf0227136932	2	61	LOC_Os02g44900	expressed protein
Leu	3	sf0227136932	2	65	LOC_Os02g44910	transmembrane protein, putative, expressed
Leu	3	sf0227136932	2	72	LOC_Os02g44920	protein kinase domain containing protein
Leu	3	sf0227136932	2	82	LOC_Os02g44930	HMG1/2, putative, expressed
Leu	3	sf0227136932	2	86	LOC_Os02g44940	RALFL8 - Rapid ALkalinization Factor RALF family protein precursor, expressed
Leu	3	sf0227136932	2	89	LOC_Os02g44950	transposon protein, putative, unclassified
Leu	3	sf0227136932	2	91	LOC_Os02g44960	retrotransposon protein, putative, Ty3-gypsy subclass
Leu	3	sf0227136932	2	95	LOC_Os02g44970	conserved hypothetical protein
Leu	3	sf0227136932	2	98	LOC_Os02g44975	expressed protein
Leu	3	sf0227136932	2	102	LOC_Os02g44980	transmembrane amino acid transporter protein, putative, expressed
Leu	3	sf0227136932	2	105	LOC_Os02g44990	OsFBDUF13 - F-box and DUF domain containing protein, expressed
Leu	3	sf0227136932	2	119	LOC_Os02g45000	expressed protein
Leu	4	sf0308529667	3	-118	LOC_Os03g15370	ubiquitin fusion protein, putative, expressed
Leu	4	sf0308529667	3	-115	LOC_Os03g15380	expressed protein
Leu	4	sf0308529667	3	-111	LOC_Os03g15390	GA17271-PA, putative, expressed
Leu	4	sf0308529667	3	-106	LOC_Os03g15400	retrotransposon protein, putative, unclassified
Leu	4	sf0308529667	3	-97	LOC_Os03g15410	expressed protein
Leu	4	sf0308529667	3	-93	LOC_Os03g15420	dynamin family protein, putative, expressed
Leu	4	sf0308529667	3	-88	LOC_Os03g15430	Ser/Thr protein phosphatase family protein, putative, expressed
Leu	4	sf0308529667	3	-69	LOC_Os03g15440	basic helix-loop-helix, putative, expressed
Leu	4	sf0308529667	3	-52	LOC_Os03g15450	retrotransposon protein, putative, Ty3-gypsy subclass
Leu	4	sf0308529667	3	-41	LOC_Os03g15460	expressed protein
Leu	4	sf0308529667	3	-32	LOC_Os03g15470	conserved hypothetical protein
Leu	4	sf0308529667	3	-25	LOC_Os03g15480	heat shock protein DnaJ, putative, expressed
Leu	4	sf0308529667	3	-22	LOC_Os03g15490	hypothetical protein
Leu	4	sf0308529667	3	-15	LOC_Os03g15500	retrotransposon protein, putative, unclassified
Leu	4	sf0308529667	3	-10	LOC_Os03g15510	transposon protein, putative, unclassified
Leu	4	sf0308529667	3	-3	LOC_Os03g15520	transposon protein, putative, unclassified
Leu	4	sf0308529667	3	0	LOC_Os03g15530	expressed protein
Leu	4	sf0308529667	3	16	LOC_Os03g15540	HEAT repeat family protein, putative, expressed
Leu	4	sf0308529667	3	28	LOC_Os03g15550	phosphatidylinositol-4-phosphate 5-kinase, putative, expressed
Leu	4	sf0308529667	3	37	LOC_Os03g15560	wibg, putative, expressed
Leu	4	sf0308529667	3	42	LOC_Os03g15570	STE_MEKK_ste11_MAP3K.12 - STE kinases include homologs to sterile 7, sterile 11 and sterile 20 from yeast, expressed
Leu	4	sf0308529667	3	50	LOC_Os03g15580	AT hook motif family protein, expressed
Leu	4	sf0308529667	3	66	LOC_Os03g15590	eukaryotic translation initiation factor, putative, expressed
Leu	4	sf0308529667	3	73	LOC_Os03g15600	expressed protein
Leu	4	sf0308529667	3	80	LOC_Os03g15610	retrotransposon protein, putative, unclassified
Leu	4	sf0308529667	3	84	LOC_Os03g15620	retrotransposon protein, putative, unclassified
Leu	4	sf0308529667	3	92	LOC_Os03g15630	harpin-induced protein 1 domain containing protein, expressed
Leu	4	sf0308529667	3	97	LOC_Os03g15640	hypothetical protein
Leu	4	sf0308529667	3	99	LOC_Os03g15650	vacuolar sorting protein, putative, expressed
Leu	4	sf0308529667	3	105	LOC_Os03g15660	AP2 domain containing protein, expressed
Leu	4	sf0308529667	3	111	LOC_Os03g15670	hypothetical protein
Leu	5	sf0334651002	3	-118	LOC_Os03g60780	armadillo/beta-catenin-like repeat containing protein, expressed
Leu	5	sf0334651002	3	-116	LOC_Os03g60790	heat shock protein DnaJ, putative, expressed
Leu	5	sf0334651002	3	-111	LOC_Os03g60800	transposon protein, putative, unclassified, expressed
Leu	5	sf0334651002	3	-110	LOC_Os03g60810	lectin-like receptor kinase, putative, expressed
Leu	5	sf0334651002	3	-97	LOC_Os03g60820	transporter, major facilitator superfamily domain containing protein, expressed
Leu	5	sf0334651002	3	-93	LOC_Os03g60830	transposon protein, putative, unclassified
Leu	5	sf0334651002	3	-90	LOC_Os03g60840	BBTI13 - Bowman-Birk type bran trypsin inhibitor precursor, expressed
Leu	5	sf0334651002	3	-81	LOC_Os03g60850	peptide transporter PTR2, putative, expressed
Leu	5	sf0334651002	3	-61	LOC_Os03g60870	ras-related protein, putative, expressed
Leu	5	sf0334651002	3	-56	LOC_Os03g60880	nucleobase-ascorbate transporter, putative, expressed
Leu	5	sf0334651002	3	-52	LOC_Os03g60890	calmodulin binding protein, putative, expressed
Leu	5	sf0334651002	3	-49	LOC_Os03g60900	expressed protein
Leu	5	sf0334651002	3	-43	LOC_Os03g60910	PPR repeat domain containing protein, putative, expressed
Leu	5	sf0334651002	3	-41	LOC_Os03g60920	Methyltransferase small domain containing protein, expressed
Leu	5	sf0334651002	3	-32	LOC_Os03g60930	RNA recognition motif containing protein, putative
Leu	5	sf0334651002	3	-24	LOC_Os03g60939	dolichyl-phosphate beta-glycosyltransferase, putative, expressed
Leu	5	sf0334651002	3	-22	LOC_Os03g60950	expressed protein
Leu	5	sf0334651002	3	-19	LOC_Os03g60960	cytokinin-N-glucosyltransferase 1, putative, expressed
Leu	5	sf0334651002	3	-13	LOC_Os03g60976	conserved hypothetical protein
Leu	5	sf0334651002	3	-4	LOC_Os03g60992	conserved hypothetical protein
Leu	5	sf0334651002	3	5	LOC_Os03g61010	protein kinase family protein, putative, expressed
Leu	5	sf0334651002	3	10	LOC_Os03g61019	mitochondrial import inner membrane translocase subunit Tim, putative, expressed
Leu	5	sf0334651002	3	13	LOC_Os03g61030	transcription termination factor nusG family protein, expressed
Leu	5	sf0334651002	3	16	LOC_Os03g61040	GIL1, putative, expressed
Leu	5	sf0334651002	3	21	LOC_Os03g61050	FG-GAP repeat-containing protein, putative, expressed
Leu	5	sf0334651002	3	30	LOC_Os03g61060	protein kinase domain containing protein, expressed
Leu	5	sf0334651002	3	34	LOC_Os03g61070	expressed protein
Leu	5	sf0334651002	3	42	LOC_Os03g61080	expressed protein
Leu	5	sf0334651002	3	48	LOC_Os03g61090	expressed protein
Leu	5	sf0334651002	3	50	LOC_Os03g61100	GDP-mannose transporter, putative
Leu	5	sf0334651002	3	54	LOC_Os03g61110	RNA-binding motif protein, putative, expressed
Leu	5	sf0334651002	3	57	LOC_Os03g61120	anthranilate synthase component I-1, chloroplast precursor, putative, expressed
Leu	5	sf0334651002	3	66	LOC_Os03g61130	phosphoesterase family protein, putative, expressed
Leu	5	sf0334651002	3	70	LOC_Os03g61140	expressed protein
Leu	5	sf0334651002	3	75	LOC_Os03g61150	expressed protein
Leu	5	sf0334651002	3	80	LOC_Os03g61160	expressed protein
Leu	5	sf0334651002	3	85	LOC_Os03g61170	retrotransposon protein, putative, unclassified
Leu	5	sf0334651002	3	87	LOC_Os03g61180	retrotransposon protein, putative, unclassified
Leu	5	sf0334651002	3	92	LOC_Os03g61190	retrotransposon protein, putative, unclassified
Leu	5	sf0334651002	3	97	LOC_Os03g61200	expressed protein
Leu	5	sf0334651002	3	101	LOC_Os03g61210	domain of unknown function domain containing protein, expressed
Leu	5	sf0334651002	3	107	LOC_Os03g61220	DEAD-box ATP-dependent RNA helicase 3, putative, expressed
Leu	5	sf0334651002	3	117	LOC_Os03g61230	hypothetical protein
Leu	5	sf0334651002	3	120	LOC_Os03g61240	expressed protein
Leu	6	sf0400020041	4	-17	LOC_Os04g01006	retrotransposon protein, putative, Ty3-gypsy subclass
Leu	6	sf0400020041	4	-12	LOC_Os04g01008	retrotransposon protein, putative, Ty3-gypsy subclass
Leu	6	sf0400020041	4	-9	LOC_Os04g01010	retrotransposon protein, putative, Ty3-gypsy subclass
Leu	6	sf0400020041	4	-2	LOC_Os04g01020	hypothetical protein
Leu	6	sf0400020041	4	10	LOC_Os04g01040	retrotransposon protein, putative, Ty3-gypsy subclass
Leu	6	sf0400020041	4	19	LOC_Os04g01050	retrotransposon protein, putative, unclassified
Leu	6	sf0400020041	4	24	LOC_Os04g01060	transposon protein, putative, CACTA, En/Spm sub-class
Leu	6	sf0400020041	4	36	LOC_Os04g01070	transposon protein, putative, CACTA, En/Spm sub-class, expressed
Leu	6	sf0400020041	4	41	LOC_Os04g01080	retrotransposon protein, putative, unclassified
Leu	6	sf0400020041	4	48	LOC_Os04g01100	transposon protein, putative, unclassified
Leu	6	sf0400020041	4	50	LOC_Os04g01110	transposon protein, putative, unclassified
Leu	6	sf0400020041	4	52	LOC_Os04g01120	retrotransposon protein, putative, Ty3-gypsy subclass
Leu	6	sf0400020041	4	61	LOC_Os04g01124	retrotransposon protein, putative, unclassified
Leu	6	sf0400020041	4	67	LOC_Os04g01130	chromatin modification-related protein EAF3, putative, expressed
Leu	6	sf0400020041	4	78	LOC_Os04g01140	cytochrome P450 93A2, putative, expressed
Leu	6	sf0400020041	4	94	LOC_Os04g01150	ELMO/CED-12 family protein, putative, expressed
Leu	6	sf0400020041	4	100	LOC_Os04g01160	zinc finger family protein, putative, expressed
Leu	6	sf0400020041	4	107	LOC_Os04g01170	hypothetical protein
Leu	6	sf0400020041	4	116	LOC_Os04g01180	retrotransposon protein, putative, LINE subclass
Leu	7	sf0412866411	4	-113	LOC_Os04g22520	retrotransposon protein, putative, Ty3-gypsy subclass
Leu	7	sf0412866411	4	-107	LOC_Os04g22540	hypothetical protein
Leu	7	sf0412866411	4	-105	LOC_Os04g22550	retrotransposon protein, putative, unclassified
Leu	7	sf0412866411	4	-101	LOC_Os04g22560	retrotransposon protein, putative, unclassified
Leu	7	sf0412866411	4	-93	LOC_Os04g22570	retrotransposon protein, putative, unclassified
Leu	7	sf0412866411	4	-89	LOC_Os04g22580	retrotransposon protein, putative, Ty3-gypsy subclass
Leu	7	sf0412866411	4	-83	LOC_Os04g22590	retrotransposon protein, putative, Ty3-gypsy subclass
Leu	7	sf0412866411	4	-73	LOC_Os04g22600	retrotransposon protein, putative, Ty3-gypsy subclass
Leu	7	sf0412866411	4	-64	LOC_Os04g22610	retrotransposon protein, putative, Ty3-gypsy subclass
Leu	7	sf0412866411	4	-59	LOC_Os04g22620	retrotransposon protein, putative, Ty3-gypsy subclass
Leu	7	sf0412866411	4	-53	LOC_Os04g22630	retrotransposon protein, putative, unclassified
Leu	7	sf0412866411	4	-48	LOC_Os04g22640	retrotransposon protein, putative, Ty3-gypsy subclass
Leu	7	sf0412866411	4	-36	LOC_Os04g22660	tropinone reductase, putative, expressed
Leu	7	sf0412866411	4	-28	LOC_Os04g22670	hypothetical protein
Leu	7	sf0412866411	4	-21	LOC_Os04g22680	retrotransposon protein, putative, Ty3-gypsy subclass
Leu	7	sf0412866411	4	-8	LOC_Os04g22690	retrotransposon protein, putative, Ty3-gypsy subclass
Leu	7	sf0412866411	4	-5	LOC_Os04g22700	expressed protein
Leu	7	sf0412866411	4	10	LOC_Os04g22730	tropinone reductase, putative
Leu	7	sf0412866411	4	15	LOC_Os04g22740	conserved hypothetical protein
Leu	7	sf0412866411	4	17	LOC_Os04g22750	hypothetical protein
Leu	7	sf0412866411	4	21	LOC_Os04g22760	conserved hypothetical protein
Leu	7	sf0412866411	4	22	LOC_Os04g22770	hypothetical protein
Leu	7	sf0412866411	4	26	LOC_Os04g22780	transposon protein, putative, unclassified
Leu	7	sf0412866411	4	27	LOC_Os04g22790	retrotransposon protein, putative, Ty3-gypsy subclass
Leu	7	sf0412866411	4	40	LOC_Os04g22800	hypothetical protein
Leu	7	sf0412866411	4	46	LOC_Os04g22810	transposon protein, putative, CACTA, En/Spm sub-class
Leu	7	sf0412866411	4	49	LOC_Os04g22820	hypothetical protein
Leu	7	sf0412866411	4	52	LOC_Os04g22830	transposon protein, putative, CACTA, En/Spm sub-class
Leu	7	sf0412866411	4	62	LOC_Os04g22840	transposon protein, putative, CACTA, En/Spm sub-class
Leu	7	sf0412866411	4	67	LOC_Os04g22844	transposon protein, putative, CACTA, En/Spm sub-class
Leu	7	sf0412866411	4	71	LOC_Os04g22850	transposon protein, putative, CACTA, En/Spm sub-class
Leu	7	sf0412866411	4	77	LOC_Os04g22860	protein phosphatase 1 regulatory subunit 11, putative, expressed
Leu	7	sf0412866411	4	80	LOC_Os04g22870	rpp14 family protein, expressed
Leu	7	sf0412866411	4	96	LOC_Os04g22880	conserved hypothetical protein
Leu	7	sf0412866411	4	106	LOC_Os04g22890	hypothetical protein
Leu	7	sf0412866411	4	114	LOC_Os04g22900	jasmonate-induced protein, putative, expressed
Leu	8	sf0423542576	5	-116	LOC_Os04g39610	glycerophosphoryl diester phosphodiesterase family protein, putative, expressed
Leu	8	sf0423542576	5	-103	LOC_Os04g39629	RNA recognition motif containing protein, putative, expressed
Leu	8	sf0423542576	5	-97	LOC_Os04g39650	receptor protein kinase CLAVATA1 precursor, putative, expressed
Leu	8	sf0423542576	5	-95	LOC_Os04g39660	OsFBDUF22 - F-box and DUF domain containing protein, expressed
Leu	8	sf0423542576	5	-92	LOC_Os04g39670	expressed protein
Leu	8	sf0423542576	5	-84	LOC_Os04g39680	anthranilate phosphoribosyltransferase, putative, expressed
Leu	8	sf0423542576	5	-64	LOC_Os04g39700	60S ribosomal protein L6, putative, expressed
Leu	8	sf0423542576	5	-58	LOC_Os04g39710	retrotransposon protein, putative, unclassified
Leu	8	sf0423542576	5	-53	LOC_Os04g39720	retrotransposon protein, putative, unclassified
Leu	8	sf0423542576	5	-47	LOC_Os04g39730	retrotransposon protein, putative, unclassified
Leu	8	sf0423542576	5	-39	LOC_Os04g39740	retrotransposon protein, putative, unclassified
Leu	8	sf0423542576	5	-36	LOC_Os04g39750	retrotransposon protein, putative, unclassified
Leu	8	sf0423542576	5	-32	LOC_Os04g39760	retrotransposon protein, putative, unclassified
Leu	8	sf0423542576	5	-29	LOC_Os04g39770	expressed protein
Leu	8	sf0423542576	5	-20	LOC_Os04g39780	AMP-binding enzyme family protein, expressed
Leu	8	sf0423542576	5	-17	LOC_Os04g39800	hypothetical protein
Leu	8	sf0423542576	5	-5	LOC_Os04g39814	Os4bglu9 - beta-glucosidase homologue, similar to Os4Bglu12 exoglucanase/beta-glucosidase, expressed
Leu	8	sf0423542576	5	0	LOC_Os04g39830	hypothetical protein
Leu	8	sf0423542576	5	0	LOC_Os04g39840	Os4bglu10 - beta-glucosidase homologue, similar to Os4Bglu12 exoglucanase/beta-glucosidase, expressed
Leu	8	sf0423542576	5	7	LOC_Os04g39864	Os4bglu11 - beta-glucosidase homologue, similar to Os4Bglu12 exoglucanase/beta-glucosidase, expressed
Leu	8	sf0423542576	5	19	LOC_Os04g39880	Os4bglu12 - beta-glucosidase, exo-beta-glucanase, expressed
Leu	8	sf0423542576	5	28	LOC_Os04g39890	hypothetical protein
Leu	8	sf0423542576	5	34	LOC_Os04g39900	Os4bglu13 - beta-glucosidase homologue, similar to Os4Bglu12 exoglucanase/b-glucosidase, expressed
Leu	8	sf0423542576	5	42	LOC_Os04g39910	receptor-like protein kinase, putative
Leu	8	sf0423542576	5	51	LOC_Os04g39930	receptor-like protein kinase, putative
Leu	8	sf0423542576	5	54	LOC_Os04g39940	brevis radix, putative
Leu	8	sf0423542576	5	57	LOC_Os04g39950	expressed protein
Leu	8	sf0423542576	5	61	LOC_Os04g39960	hypothetical protein
Leu	8	sf0423542576	5	63	LOC_Os04g39970	vacuolar sorting protein 9 domain-containing protein, putative, expressed
Leu	8	sf0423542576	5	67	LOC_Os04g39980	gibberellin 20 oxidase 2, putative, expressed
Leu	8	sf0423542576	5	73	LOC_Os04g39990	retrotransposon protein, putative, unclassified
Leu	8	sf0423542576	5	79	LOC_Os04g40000	retrotransposon protein, putative, unclassified
Leu	8	sf0423542576	5	87	LOC_Os04g40010	PPR repeat domain containing protein, putative
Leu	8	sf0423542576	5	90	LOC_Os04g40020	expressed protein
Leu	8	sf0423542576	5	92	LOC_Os04g40025	hypothetical protein
Leu	8	sf0423542576	5	98	LOC_Os04g40030	OsFBO17 - F-box and other domain containing protein, expressed
Leu	8	sf0423542576	5	101	LOC_Os04g40040	copper methylamine oxidase precursor, putative, expressed
Leu	8	sf0423542576	5	115	LOC_Os04g40050	ribonuclease H2 subunit B, putative, expressed
Leu	9	sf0620985461	6	-120	LOC_Os06g35760	hypothetical protein
Leu	9	sf0620985461	6	-116	LOC_Os06g35770	expressed protein
Leu	9	sf0620985461	6	-102	LOC_Os06g35780	retrotransposon protein, putative, Ty1-copia subclass
Leu	9	sf0620985461	6	-100	LOC_Os06g35790	hypothetical protein
Leu	9	sf0620985461	6	-91	LOC_Os06g35800	transposon protein, putative, unclassified
Leu	9	sf0620985461	6	-84	LOC_Os06g35814	ras-related protein, putative, expressed
Leu	9	sf0620985461	6	-79	LOC_Os06g35830	expressed protein
Leu	9	sf0620985461	6	-71	LOC_Os06g35840	retrotransposon protein, putative, Ty1-copia subclass
Leu	9	sf0620985461	6	-67	LOC_Os06g35850	lectin protein kinase family protein, putative, expressed
Leu	9	sf0620985461	6	-59	LOC_Os06g35860	hypothetical protein
Leu	9	sf0620985461	6	-55	LOC_Os06g35870	lectin protein kinase family protein, putative
Leu	9	sf0620985461	6	-51	LOC_Os06g35880	hypothetical protein
Leu	9	sf0620985461	6	-46	LOC_Os06g35890	hypothetical protein
Leu	9	sf0620985461	6	-42	LOC_Os06g35900	BES1/BZR1 homolog protein, putative, expressed
Leu	9	sf0620985461	6	-33	LOC_Os06g35910	FYVE zinc finger domain containing protein, expressed
Leu	9	sf0620985461	6	-32	LOC_Os06g35920	conserved hypothetical protein
Leu	9	sf0620985461	6	-24	LOC_Os06g35930	aquaporin protein, putative
Leu	9	sf0620985461	6	-12	LOC_Os06g35940	osFTL12 FT-Like12 homologous to Flowering Locus T gene; contains Pfam profile PF01161: Phosphatidylethanolamine-binding protein, expressed
Leu	9	sf0620985461	6	-3	LOC_Os06g35950	conserved hypothetical protein
Leu	9	sf0620985461	6	9	LOC_Os06g35960	HSF-type DNA-binding domain containing protein, expressed
Leu	9	sf0620985461	6	20	LOC_Os06g35970	meiosis 5, putative, expressed
Leu	9	sf0620985461	6	29	LOC_Os06g35980	hypothetical protein
Leu	9	sf0620985461	6	35	LOC_Os06g35990	hypothetical protein
Leu	9	sf0620985461	6	53	LOC_Os06g36000	AP2 domain containing protein, expressed
Leu	9	sf0620985461	6	62	LOC_Os06g36010	plastocyanin-like domain containing protein, putative, expressed
Leu	9	sf0620985461	6	69	LOC_Os06g36020	retrotransposon protein, putative, unclassified
Leu	9	sf0620985461	6	74	LOC_Os06g36030	SWIM zinc finger family protein, expressed
Leu	9	sf0620985461	6	76	LOC_Os06g36040	expressed protein
Leu	9	sf0620985461	6	79	LOC_Os06g36050	expressed protein
Leu	9	sf0620985461	6	87	LOC_Os06g36060	retrotransposon protein, putative, unclassified
Leu	9	sf0620985461	6	103	LOC_Os06g36070	expressed protein
Leu	10	sf0726558149	7	-115	LOC_Os07g44240	transposon protein, putative, unclassified
Leu	10	sf0726558149	7	-112	LOC_Os07g44250	dirigent, putative, expressed
Leu	10	sf0726558149	7	-108	LOC_Os07g44260	dirigent, putative
Leu	10	sf0726558149	7	-101	LOC_Os07g44280	dirigent, putative, expressed
Leu	10	sf0726558149	7	-90	LOC_Os07g44290	CAMK_KIN1/SNF1/Nim1_like.29 - CAMK includes calcium/calmodulin depedent protein kinases, expressed
Leu	10	sf0726558149	7	-88	LOC_Os07g44299	pentatricopeptide, putative
Leu	10	sf0726558149	7	-86	LOC_Os07g44310	heat shock protein DnaJ, putative, expressed
Leu	10	sf0726558149	7	-80	LOC_Os07g44320	expressed protein
Leu	10	sf0726558149	7	-73	LOC_Os07g44330	kinase, putative, expressed
Leu	10	sf0726558149	7	-63	LOC_Os07g44340	retrotransposon protein, putative, Ty3-gypsy subclass
Leu	10	sf0726558149	7	-54	LOC_Os07g44350	sec20 domain containing protein, expressed
Leu	10	sf0726558149	7	-47	LOC_Os07g44360	serine/threonine-protein kinase Haspin, putative, expressed
Leu	10	sf0726558149	7	-41	LOC_Os07g44370	dirigent, putative, expressed
Leu	10	sf0726558149	7	-38	LOC_Os07g44380	dirigent, putative, expressed
Leu	10	sf0726558149	7	-32	LOC_Os07g44390	retrotransposon protein, putative, Ty1-copia subclass
Leu	10	sf0726558149	7	-28	LOC_Os07g44400	POK1, putative, expressed
Leu	10	sf0726558149	7	-13	LOC_Os07g44410	WD40-like Beta Propeller Repeat family protein, expressed
Leu	10	sf0726558149	7	-11	LOC_Os07g44420	hypothetical protein
Leu	10	sf0726558149	7	-9	LOC_Os07g44430	peroxiredoxin, putative
Leu	10	sf0726558149	7	-6	LOC_Os07g44440	peroxiredoxin, putative, expressed
Leu	10	sf0726558149	7	-3	LOC_Os07g44450	dirigent, putative, expressed
Leu	10	sf0726558149	7	0	LOC_Os07g44460	peroxidase precursor, putative
Leu	10	sf0726558149	7	1	LOC_Os07g44470	hypothetical protein
Leu	10	sf0726558149	7	2	LOC_Os07g44480	peroxidase, putative, expressed
Leu	10	sf0726558149	7	8	LOC_Os07g44499	peroxidase, putative, expressed
Leu	10	sf0726558149	7	23	LOC_Os07g44520	retrotransposon protein, putative, unclassified
Leu	10	sf0726558149	7	26	LOC_Os07g44530	retrotransposon protein, putative, Ty3-gypsy subclass
Leu	10	sf0726558149	7	38	LOC_Os07g44540	retrotransposon protein, putative, Ty3-gypsy subclass
Leu	10	sf0726558149	7	44	LOC_Os07g44550	peroxidase precursor, putative, expressed
Leu	10	sf0726558149	7	46	LOC_Os07g44560	AMP-binding domain containing protein
Leu	10	sf0726558149	7	52	LOC_Os07g44570	root phototropism protein 3, putative
Leu	10	sf0726558149	7	53	LOC_Os07g44580	photoreceptor-interacting protein-like, putative
Leu	10	sf0726558149	7	56	LOC_Os07g44590	peroxidase precursor, putative, expressed
Leu	10	sf0726558149	7	58	LOC_Os07g44600	peroxidase, putative
Leu	10	sf0726558149	7	59	LOC_Os07g44610	pyrrolidone-carboxylate peptidase, putative, expressed
Leu	10	sf0726558149	7	69	LOC_Os07g44620	eukaryotic translation initiation factor 6, putative, expressed
Leu	10	sf0726558149	7	72	LOC_Os07g44630	thymidylate kinase, putative, expressed
Leu	10	sf0726558149	7	74	LOC_Os07g44640	ZOS7-13 - C2H2 zinc finger protein, expressed
Leu	10	sf0726558149	7	78	LOC_Os07g44650	LYR motif containing protein, putative, expressed
Leu	10	sf0726558149	7	81	LOC_Os07g44660	FGGY family of carbohydrate kinases, putative, expressed
Leu	10	sf0726558149	7	87	LOC_Os07g44670	retrotransposon protein, putative, unclassified
Leu	10	sf0726558149	7	102	LOC_Os07g44680	hypothetical protein
Leu	10	sf0726558149	7	114	LOC_Os07g44690	HSF-type DNA-binding domain containing protein, expressed
Leu	10	sf0726558149	7	117	LOC_Os07g44700	expressed protein
Leu	11	sf0819501784	8	-117	LOC_Os08g31340	heavy metal-associated domain containing protein, expressed
Leu	11	sf0819501784	8	-111	LOC_Os08g31350	transposon protein, putative, CACTA, En/Spm sub-class
Leu	11	sf0819501784	8	-108	LOC_Os08g31360	glycine-rich protein, putative
Leu	11	sf0819501784	8	-104	LOC_Os08g31370	transposon protein, putative, CACTA, En/Spm sub-class
Leu	11	sf0819501784	8	-99	LOC_Os08g31380	hypothetical protein
Leu	11	sf0819501784	8	-96	LOC_Os08g31390	retrotransposon protein, putative, unclassified
Leu	11	sf0819501784	8	-89	LOC_Os08g31400	transposon protein, putative, CACTA, En/Spm sub-class
Leu	11	sf0819501784	8	-71	LOC_Os08g31410	sulfate transporter, putative, expressed
Leu	11	sf0819501784	8	-67	LOC_Os08g31420	MBTB26 - Bric-a-Brac, Tramtrack, Broad Complex BTB domain with Meprin and TRAF Homology MATH domain, expressed
Leu	11	sf0819501784	8	-61	LOC_Os08g31430	MBTB27 - Bric-a-Brac, Tramtrack, Broad Complex BTB domain with Meprin and TRAF Homology MATH domain, expressed
Leu	11	sf0819501784	8	-57	LOC_Os08g31440	expressed protein
Leu	11	sf0819501784	8	-52	LOC_Os08g31450	MBTB28 - Bric-a-Brac, Tramtrack, Broad Complex BTB domain with Meprin and TRAF Homology MATH domain
Leu	11	sf0819501784	8	-44	LOC_Os08g31460	GTPase of unknown function domain containing protein, putative, expressed
Leu	11	sf0819501784	8	-35	LOC_Os08g31470	peptidase, trypsin-like serine and cysteine proteases, putative, expressed
Leu	11	sf0819501784	8	-30	LOC_Os08g31480	hypothetical protein
Leu	11	sf0819501784	8	-12	LOC_Os08g31510	DUF581 domain containing protein, expressed
Leu	11	sf0819501784	8	-11	LOC_Os08g31520	hypothetical protein
Leu	11	sf0819501784	8	12	LOC_Os08g31550	hypothetical protein
Leu	11	sf0819501784	8	17	LOC_Os08g31560	WD-40 repeat family protein, putative, expressed
Leu	11	sf0819501784	8	27	LOC_Os08g31569	expressed protein
Leu	11	sf0819501784	8	42	LOC_Os08g31580	ethylene-responsive transcription factor, putative, expressed
Leu	11	sf0819501784	8	46	LOC_Os08g31590	hypothetical protein
Leu	11	sf0819501784	8	51	LOC_Os08g31600	hypothetical protein
Leu	11	sf0819501784	8	54	LOC_Os08g31610	hypothetical protein
Leu	11	sf0819501784	8	70	LOC_Os08g31620	hypothetical protein
Leu	11	sf0819501784	8	74	LOC_Os08g31630	uncharacterized glycosyl hydrolase Rv2006/MT2062, putative, expressed
Leu	11	sf0819501784	8	86	LOC_Os08g31640	hypothetical protein
Leu	11	sf0819501784	8	90	LOC_Os08g31649	hypothetical protein
Leu	11	sf0819501784	8	105	LOC_Os08g31660	VQ domain containing protein, putative, expressed
Leu	12	sf0820727680	8	-107	LOC_Os08g33154	expressed protein
Leu	12	sf0820727680	8	-102	LOC_Os08g33160	ZIM motif family protein, expressed
Leu	12	sf0820727680	8	-92	LOC_Os08g33170	conserved hypothetical protein
Leu	12	sf0820727680	8	-72	LOC_Os08g33190	linker histone H1 and H5 family protein, expressed
Leu	12	sf0820727680	8	-56	LOC_Os08g33200	1-phosphatidylinositol-4-phosphate 5-kinase/ zinc ion binding protein, putative, expressed
Leu	12	sf0820727680	8	-27	LOC_Os08g33210	expressed protein
Leu	12	sf0820727680	8	-17	LOC_Os08g33220	retrotransposon protein, putative, Ty3-gypsy subclass
Leu	12	sf0820727680	8	-15	LOC_Os08g33230	retrotransposon protein, putative, Ty3-gypsy subclass
Leu	12	sf0820727680	8	-15	LOC_Os08g33240	retrotransposon protein, putative, unclassified
Leu	12	sf0820727680	8	-11	LOC_Os08g33250	retrotransposon protein, putative, unclassified
Leu	12	sf0820727680	8	-7	LOC_Os08g33260	conserved hypothetical protein
Leu	12	sf0820727680	8	4	LOC_Os08g33280	ulp1 protease family, C-terminal catalytic domain containing protein
Leu	12	sf0820727680	8	13	LOC_Os08g33290	hypothetical protein
Leu	12	sf0820727680	8	31	LOC_Os08g33300	cytochrome P450 72A1, putative, expressed
Leu	12	sf0820727680	8	45	LOC_Os08g33320	expressed protein
Leu	12	sf0820727680	8	60	LOC_Os08g33330	protein kinase PKN/PRK1, effector, putative, expressed
Leu	12	sf0820727680	8	66	LOC_Os08g33340	RAD23 DNA repair protein, putative, expressed
Leu	12	sf0820727680	8	72	LOC_Os08g33350	expressed protein
Leu	12	sf0820727680	8	78	LOC_Os08g33360	transposon protein, putative, Mariner sub-class
Leu	12	sf0820727680	8	82	LOC_Os08g33370	14-3-3 protein, putative, expressed
Leu	12	sf0820727680	8	86	LOC_Os08g33380	expressed protein
Leu	12	sf0820727680	8	90	LOC_Os08g33390	Regulator of chromosome condensation domain containing protein, expressed
Leu	12	sf0820727680	8	97	LOC_Os08g33400	expressed protein
Leu	12	sf0820727680	8	111	LOC_Os08g33410	hypothetical protein
Leu	13	sf1218404538	12	-114	LOC_Os12g30520	pumilio-family RNA binding repeat containing protein, expressed
Leu	13	sf1218404538	12	-83	LOC_Os12g30540	ubiquitin carboxyl-terminal hydrolase, putative, expressed
Leu	13	sf1218404538	12	-79	LOC_Os12g30550	protein of unknown function domain containing protein, expressed
Leu	13	sf1218404538	12	-77	LOC_Os12g30555	hypothetical protein
Leu	13	sf1218404538	12	-75	LOC_Os12g30560	conserved hypothetical protein
Leu	13	sf1218404538	12	-70	LOC_Os12g30570	protein kinase domain containing protein
Leu	13	sf1218404538	12	-68	LOC_Os12g30580	hypothetical protein
Leu	13	sf1218404538	12	-59	LOC_Os12g30590	disease resistance protein RGA2, putative, expressed
Leu	13	sf1218404538	12	-50	LOC_Os12g30600	retrotransposon protein, putative, unclassified
Leu	13	sf1218404538	12	-47	LOC_Os12g30610	expressed protein
Leu	13	sf1218404538	12	-42	LOC_Os12g30620	tetratricopeptide-like helical, putative, expressed
Leu	13	sf1218404538	12	-24	LOC_Os12g30630	transposon protein, putative, CACTA, En/Spm sub-class
Leu	13	sf1218404538	12	-19	LOC_Os12g30640	ZmEBE-2 protein, putative
Leu	13	sf1218404538	12	-17	LOC_Os12g30650	retrotransposon protein, putative, Ty3-gypsy subclass
Leu	13	sf1218404538	12	-15	LOC_Os12g30660	retrotransposon protein, putative, unclassified
Leu	13	sf1218404538	12	-10	LOC_Os12g30670	retrotransposon protein, putative, unclassified
Leu	13	sf1218404538	12	-4	LOC_Os12g30680	retrotransposon protein, putative, unclassified
Leu	13	sf1218404538	12	0	LOC_Os12g30690	retrotransposon protein, putative, unclassified
Leu	13	sf1218404538	12	3	LOC_Os12g30700	retrotransposon protein, putative, Ty3-gypsy subclass
Leu	13	sf1218404538	12	12	LOC_Os12g30720	disease resistance protein RPS2, putative
Leu	13	sf1218404538	12	25	LOC_Os12g30730	hypothetical protein
Leu	13	sf1218404538	12	28	LOC_Os12g30740	hypothetical protein
Leu	13	sf1218404538	12	31	LOC_Os12g30750	hypothetical protein
Leu	13	sf1218404538	12	36	LOC_Os12g30760	disease resistance protein, putative
Leu	13	sf1218404538	12	43	LOC_Os12g30770	retrotransposon protein, putative, unclassified
Leu	13	sf1218404538	12	47	LOC_Os12g30780	retrotransposon protein, putative, unclassified
Leu	13	sf1218404538	12	51	LOC_Os12g30790	retrotransposon protein, putative, unclassified
Leu	13	sf1218404538	12	59	LOC_Os12g30800	ent-kaurene synthase B, chloroplast precursor, putative
Leu	13	sf1218404538	12	75	LOC_Os12g30810	hypothetical protein
Leu	13	sf1218404538	12	76	LOC_Os12g30824	terpene synthase, putative, expressed
Leu	13	sf1218404538	12	98	LOC_Os12g30840	hypothetical protein
Leu	13	sf1218404538	12	103	LOC_Os12g30850	retrotransposon, putative, centromere-specific
Leu	13	sf1218404538	12	113	LOC_Os12g30880	transposon protein, putative, unclassified
Leu	13	sf1218404538	12	119	LOC_Os12g30890	retrotransposon protein, putative, Ty3-gypsy subclass
Ile	1	sf0110757311	1	-115	LOC_Os01g18830	hypothetical protein
Ile	1	sf0110757311	1	-113	LOC_Os01g18840	IF, putative, expressed
Ile	1	sf0110757311	1	-101	LOC_Os01g18850	OsSPL1 - SBP-box gene family member, expressed
Ile	1	sf0110757311	1	-98	LOC_Os01g18860	S-adenosylmethionine synthetase, putative, expressed
Ile	1	sf0110757311	1	-91	LOC_Os01g18870	helix-loop-helix DNA-binding domain containing protein, expressed
Ile	1	sf0110757311	1	-78	LOC_Os01g18880	ubiquitin carboxyl-terminal hydrolase, family 1, putative, expressed
Ile	1	sf0110757311	1	-76	LOC_Os01g18890	peroxidase precursor, putative
Ile	1	sf0110757311	1	-70	LOC_Os01g18900	stigma specific peroxidase precursor, putative
Ile	1	sf0110757311	1	-65	LOC_Os01g18910	peroxidase precursor, putative
Ile	1	sf0110757311	1	-62	LOC_Os01g18920	hAT dimerisation domain-containing protein, putative
Ile	1	sf0110757311	1	-55	LOC_Os01g18930	peroxidase precursor, putative
Ile	1	sf0110757311	1	-53	LOC_Os01g18940	hypothetical protein
Ile	1	sf0110757311	1	-44	LOC_Os01g18950	peroxidase precursor, putative
Ile	1	sf0110757311	1	-41	LOC_Os01g18960	hypothetical protein
Ile	1	sf0110757311	1	-36	LOC_Os01g18970	peroxidase precursor, putative
Ile	1	sf0110757311	1	-33	LOC_Os01g18980	transposon protein, putative, unclassified
Ile	1	sf0110757311	1	-23	LOC_Os01g18990	retrotransposon protein, putative, Ty3-gypsy subclass
Ile	1	sf0110757311	1	-19	LOC_Os01g19000	retrotransposon protein, putative, Ty3-gypsy subclass
Ile	1	sf0110757311	1	-14	LOC_Os01g19010	retrotransposon protein, putative, unclassified
Ile	1	sf0110757311	1	-8	LOC_Os01g19020	peroxidase precursor, putative, expressed
Ile	1	sf0110757311	1	0	LOC_Os01g19030	retrotransposon protein, putative, unclassified
Ile	1	sf0110757311	1	6	LOC_Os01g19040	conserved hypothetical protein
Ile	1	sf0110757311	1	14	LOC_Os01g19050	transposon protein, putative, unclassified
Ile	1	sf0110757311	1	20	LOC_Os01g19060	transposon protein, putative, CACTA, En/Spm sub-class
Ile	1	sf0110757311	1	22	LOC_Os01g19070	transposon protein, putative, CACTA, En/Spm sub-class
Ile	1	sf0110757311	1	24	LOC_Os01g19080	ligA, putative
Ile	1	sf0110757311	1	29	LOC_Os01g19090	retrotransposon protein, putative, Ty3-gypsy subclass
Ile	1	sf0110757311	1	30	LOC_Os01g19100	retrotransposon protein, putative, Ty3-gypsy subclass
Ile	1	sf0110757311	1	38	LOC_Os01g19110	transposon protein, putative, CACTA, En/Spm sub-class
Ile	1	sf0110757311	1	43	LOC_Os01g19120	expressed protein
Ile	1	sf0110757311	1	47	LOC_Os01g19130	protein phosphatase 2C, putative, expressed
Ile	1	sf0110757311	1	55	LOC_Os01g19140	O-sialoglycoprotein endopeptidase, putative, expressed
Ile	1	sf0110757311	1	64	LOC_Os01g19150	CGMC_GSK.3 - CGMC includes CDA, MAPK, GSK3, and CLKC kinases, expressed
Ile	1	sf0110757311	1	61	LOC_Os01g19160	protein kinase domain containing protein, expressed
Ile	1	sf0110757311	1	71	LOC_Os01g19170	polygalacturonase, putative, expressed
Ile	1	sf0110757311	1	78	LOC_Os01g19180	hypothetical protein
Ile	1	sf0110757311	1	95	LOC_Os01g19190	retrotransposon protein, putative, unclassified
Ile	1	sf0110757311	1	101	LOC_Os01g19200	retrotransposon protein, putative, unclassified
Ile	1	sf0110757311	1	105	LOC_Os01g19210	transposon protein, putative, unclassified
Ile	1	sf0110757311	1	113	LOC_Os01g19220	beta-D-xylosidase, putative, expressed
Ile	1	sf0110757311	1	117	LOC_Os01g19230	conserved hypothetical protein
Ile	2	sf0419877273	4	-111	LOC_Os04g32970	OTU-like cysteine protease family protein, putative, expressed
Ile	2	sf0419877273	4	-107	LOC_Os04g32980	protein binding protein, putative, expressed
Ile	2	sf0419877273	4	-75	LOC_Os04g33010	transposon protein, putative, unclassified
Ile	2	sf0419877273	4	-64	LOC_Os04g33020	hypothetical protein
Ile	2	sf0419877273	4	-52	LOC_Os04g33030	protein binding protein, putative, expressed
Ile	2	sf0419877273	4	-39	LOC_Os04g33040	alpha-amylase precursor, putative, expressed
Ile	2	sf0419877273	4	-33	LOC_Os04g33050	HIRAN domain containing protein, putative, expressed
Ile	2	sf0419877273	4	-29	LOC_Os04g33060	NAD dependent epimerase/dehydratase family protein, putative, expressed
Ile	2	sf0419877273	4	-28	LOC_Os04g33070	hypothetical protein
Ile	2	sf0419877273	4	-24	LOC_Os04g33080	protein phosphatase 2C, putative, expressed
Ile	2	sf0419877273	4	-12	LOC_Os04g33090	retrotransposon protein, putative, unclassified
Ile	2	sf0419877273	4	-10	LOC_Os04g33100	hypothetical protein
Ile	2	sf0419877273	4	-2	LOC_Os04g33110	expressed protein
Ile	2	sf0419877273	4	-1	LOC_Os04g33115	hypothetical protein
Ile	2	sf0419877273	4	0	LOC_Os04g33120	retrotransposon protein, putative, unclassified
Ile	2	sf0419877273	4	8	LOC_Os04g33130	conserved hypothetical protein
Ile	2	sf0419877273	4	12	LOC_Os04g33140	hypothetical protein
Ile	2	sf0419877273	4	15	LOC_Os04g33150	desiccation-related protein PCC13-62 precursor, putative, expressed
Ile	2	sf0419877273	4	18	LOC_Os04g33160	hypothetical protein
Ile	2	sf0419877273	4	23	LOC_Os04g33170	hypothetical protein
Ile	2	sf0419877273	4	24	LOC_Os04g33180	hypothetical protein
Ile	2	sf0419877273	4	28	LOC_Os04g33190	AMP-binding enzyme, putative, expressed
Ile	2	sf0419877273	4	34	LOC_Os04g33200	heparan-alpha-glucosaminide N-acetyltransferase, putative, expressed
Ile	2	sf0419877273	4	44	LOC_Os04g33210	ERD1 protein, chloroplast precursor, putative, expressed
Ile	2	sf0419877273	4	49	LOC_Os04g33220	SAM domain family protein, expressed
Ile	2	sf0419877273	4	55	LOC_Os04g33230	hypothetical protein
Ile	2	sf0419877273	4	60	LOC_Os04g33240	sex determination protein tasselseed-2, putative, expressed
Ile	2	sf0419877273	4	65	LOC_Os04g33250	conserved hypothetical protein
Ile	2	sf0419877273	4	68	LOC_Os04g33260	expressed protein
Ile	2	sf0419877273	4	75	LOC_Os04g33280	expressed protein
Ile	2	sf0419877273	4	85	LOC_Os04g33290	cysteine protease, putative
Ile	2	sf0419877273	4	89	LOC_Os04g33300	amino acid kinase, putative, expressed
Ile	2	sf0419877273	4	94	LOC_Os04g33310	expressed protein
Ile	2	sf0419877273	4	109	LOC_Os04g33320	expressed protein
Ile	3	sf0427559830	4	-116	LOC_Os04g46600	zinc finger protein, putative, expressed
Ile	3	sf0427559830	4	-107	LOC_Os04g46610	PAP fibrillin family domain containing protein, expressed
Ile	3	sf0427559830	4	-101	LOC_Os04g46620	T-complex protein, putative, expressed
Ile	3	sf0427559830	4	-97	LOC_Os04g46630	expansin precursor, putative, expressed
Ile	3	sf0427559830	4	-95	LOC_Os04g46639	hypothetical protein
Ile	3	sf0427559830	4	-87	LOC_Os04g46650	expansin precursor, putative, expressed
Ile	3	sf0427559830	4	-82	LOC_Os04g46660	cyclin, putative, expressed
Ile	3	sf0427559830	4	-76	LOC_Os04g46670	ZOS4-09 - C2H2 zinc finger protein, expressed
Ile	3	sf0427559830	4	-68	LOC_Os04g46680	ZOS4-10 - C2H2 zinc finger protein, expressed
Ile	3	sf0427559830	4	-57	LOC_Os04g46690	transposon protein, putative, unclassified
Ile	3	sf0427559830	4	-50	LOC_Os04g46700	ABC family transporter: toluene tolerance, putative, expressed
Ile	3	sf0427559830	4	-48	LOC_Os04g46710	thioesterase family protein, putative
Ile	3	sf0427559830	4	-45	LOC_Os04g46720	transposon protein, putative, unclassified
Ile	3	sf0427559830	4	-42	LOC_Os04g46730	thioesterase family protein, putative, expressed
Ile	3	sf0427559830	4	-36	LOC_Os04g46740	pectinesterase, putative, expressed
Ile	3	sf0427559830	4	-19	LOC_Os04g46750	glycosyl transferase 8 domain containing protein, putative, expressed
Ile	3	sf0427559830	4	-16	LOC_Os04g46760	trehalose phosphatase, putative
Ile	3	sf0427559830	4	-13	LOC_Os04g46770	transposon protein, putative, unclassified
Ile	3	sf0427559830	4	-9	LOC_Os04g46780	MSP domain containing protein, expressed
Ile	3	sf0427559830	4	-7	LOC_Os04g46790	hypothetical protein
Ile	3	sf0427559830	4	-6	LOC_Os04g46800	hypothetical protein
Ile	3	sf0427559830	4	-4	LOC_Os04g46810	LTPL120 - Protease inhibitor/seed storage/LTP family protein precursor, expressed
Ile	3	sf0427559830	4	-1	LOC_Os04g46820	LTPL121 - Protease inhibitor/seed storage/LTP family protein precursor, putative
Ile	3	sf0427559830	4	8	LOC_Os04g46830	LTPL122 - Protease inhibitor/seed storage/LTP family protein precursor, expressed
Ile	3	sf0427559830	4	10	LOC_Os04g46840	hypothetical protein
Ile	3	sf0427559830	4	14	LOC_Os04g46850	expressed protein
Ile	3	sf0427559830	4	19	LOC_Os04g46860	scarecrow, putative, expressed
Ile	3	sf0427559830	4	27	LOC_Os04g46870	hypothetical protein
Ile	3	sf0427559830	4	38	LOC_Os04g46880	transporter, major facilitator family, putative, expressed
Ile	3	sf0427559830	4	46	LOC_Os04g46890	pre-mRNA-processing factor 31, putative, expressed
Ile	3	sf0427559830	4	50	LOC_Os04g46892	WD domain, G-beta repeat domain containing protein, expressed
Ile	3	sf0427559830	4	54	LOC_Os04g46894	beige/BEACH domain containing protein, expressed
Ile	3	sf0427559830	4	74	LOC_Os04g46910	actin-depolymerizing factor, putative, expressed
Ile	3	sf0427559830	4	75	LOC_Os04g46920	zinc knuckle domain containing protein, expressed
Ile	3	sf0427559830	4	78	LOC_Os04g46930	serine racemase, putative, expressed
Ile	3	sf0427559830	4	84	LOC_Os04g46940	copper-transporting ATPase 3, putative, expressed
Ile	3	sf0427559830	4	91	LOC_Os04g46950	expressed protein
Ile	3	sf0427559830	4	93	LOC_Os04g46960	glutathione peroxidase domain containing protein, expressed
Ile	3	sf0427559830	4	98	LOC_Os04g46970	glucosyltransferase, putative, expressed
Ile	3	sf0427559830	4	103	LOC_Os04g46980	cis-zeatin O-glucosyltransferase, putative, expressed
Ile	3	sf0427559830	4	108	LOC_Os04g46990	cis-zeatin O-glucosyltransferase, putative, expressed
Ile	3	sf0427559830	4	114	LOC_Os04g47000	hypothetical protein
Ile	3	sf0427559830	4	119	LOC_Os04g47010	expressed protein
Ile	4	sf0604964721	6	-110	LOC_Os06g09540	SAC domain containing protein, putative, expressed
Ile	4	sf0604964721	6	-102	LOC_Os06g09550	hypothetical protein
Ile	4	sf0604964721	6	-95	LOC_Os06g09560	heat shock protein DnaJ, putative, expressed
Ile	4	sf0604964721	6	-91	LOC_Os06g09570	nucleolar GTP-binding protein 1, putative, expressed
Ile	4	sf0604964721	6	-87	LOC_Os06g09580	transposon protein, putative, unclassified
Ile	4	sf0604964721	6	-79	LOC_Os06g09600	expressed protein
Ile	4	sf0604964721	6	-74	LOC_Os06g09610	peroxiredoxin, putative, expressed
Ile	4	sf0604964721	6	-69	LOC_Os06g09620	expressed protein
Ile	4	sf0604964721	6	-65	LOC_Os06g09630	3-oxoacyl-synthase, putative, expressed
Ile	4	sf0604964721	6	-59	LOC_Os06g09640	retrotransposon protein, putative, unclassified
Ile	4	sf0604964721	6	-53	LOC_Os06g09650	retrotransposon protein, putative, unclassified
Ile	4	sf0604964721	6	-33	LOC_Os06g09660	auxin response factor, putative, expressed
Ile	4	sf0604964721	6	-27	LOC_Os06g09679	chaperonin, putative, expressed
Ile	4	sf0604964721	6	-12	LOC_Os06g09688	chaperonin, putative
Ile	4	sf0604964721	6	-10	LOC_Os06g09698	hypothetical protein
Ile	4	sf0604964721	6	-4	LOC_Os06g09717	ethylene-responsive transcription factor, putative
Ile	4	sf0604964721	6	2	LOC_Os06g09750	retrotransposon protein, putative, unclassified
Ile	4	sf0604964721	6	6	LOC_Os06g09760	AP2 domain containing protein
Ile	4	sf0604964721	6	8	LOC_Os06g09770	conserved hypothetical protein
Ile	4	sf0604964721	6	13	LOC_Os06g09780	retrotransposon protein, putative, unclassified
Ile	4	sf0604964721	6	25	LOC_Os06g09790	ethylene-responsive transcription factor, putative, expressed
Ile	4	sf0604964721	6	29	LOC_Os06g09800	hypothetical protein
Ile	4	sf0604964721	6	32	LOC_Os06g09810	ethylene-responsive transcription factor, putative
Ile	4	sf0604964721	6	36	LOC_Os06g09820	cupin superfamily protein, putative, expressed
Ile	4	sf0604964721	6	39	LOC_Os06g09830	cupin superfamily protein, putative, expressed
Ile	4	sf0604964721	6	42	LOC_Os06g09840	expressed protein
Ile	4	sf0604964721	6	46	LOC_Os06g09850	25.3 kDa vesicle transport protein, putative, expressed
Ile	4	sf0604964721	6	52	LOC_Os06g09860	expressed protein
Ile	4	sf0604964721	6	57	LOC_Os06g09870	retrotransposon protein, putative, unclassified, expressed
Ile	4	sf0604964721	6	63	LOC_Os06g09880	EMB1270, putative, expressed
Ile	4	sf0604964721	6	70	LOC_Os06g09890	smr domain containing protein, expressed
Ile	4	sf0604964721	6	79	LOC_Os06g09900	expressed protein
Ile	4	sf0604964721	6	88	LOC_Os06g09910	phosphopantothenoylcysteine decarboxylase, putative, expressed
Ile	4	sf0604964721	6	91	LOC_Os06g09920	conserved hypothetical protein
Ile	4	sf0604964721	6	94	LOC_Os06g09930	G protein coupled receptor, putative, expressed
Ile	4	sf0604964721	6	102	LOC_Os06g09940	hypothetical protein
Ile	4	sf0604964721	6	106	LOC_Os06g09950	hypothetical protein
Ile	4	sf0604964721	6	117	LOC_Os06g09960	expressed protein
Ile	4	sf0604964721	6	119	LOC_Os06g09970	hypothetical protein
Ile	5	sf0615566551	6	-111	LOC_Os06g27340	retrotransposon, putative, centromere-specific
Ile	5	sf0615566551	6	-107	LOC_Os06g27350	retrotransposon protein, putative, unclassified
Ile	5	sf0615566551	6	-72	LOC_Os06g27360	hypothetical protein
Ile	5	sf0615566551	6	-66	LOC_Os06g27370	expressed protein
Ile	5	sf0615566551	6	-63	LOC_Os06g27380	hypothetical protein
Ile	5	sf0615566551	6	-56	LOC_Os06g27390	retrotransposon protein, putative, unclassified
Ile	5	sf0615566551	6	-54	LOC_Os06g27400	hypothetical protein
Ile	5	sf0615566551	6	-51	LOC_Os06g27410	retrotransposon protein, putative, unclassified
Ile	5	sf0615566551	6	-42	LOC_Os06g27430	retrotransposon protein, putative, unclassified
Ile	5	sf0615566551	6	-34	LOC_Os06g27440	conserved hypothetical protein
Ile	5	sf0615566551	6	-21	LOC_Os06g27450	retrotransposon protein, putative, unclassified
Ile	5	sf0615566551	6	-16	LOC_Os06g27460	retrotransposon protein, putative, unclassified
Ile	5	sf0615566551	6	-13	LOC_Os06g27470	retrotransposon, putative, centromere-specific
Ile	5	sf0615566551	6	-4	LOC_Os06g27480	retrotransposon protein, putative, Ty3-gypsy subclass
Ile	5	sf0615566551	6	0	LOC_Os06g27490	retrotransposon protein, putative, Ty3-gypsy subclass
Ile	5	sf0615566551	6	0	LOC_Os06g27500	retrotransposon protein, putative, unclassified
Ile	5	sf0615566551	6	6	LOC_Os06g27510	hypothetical protein
Ile	5	sf0615566551	6	16	LOC_Os06g27520	hypothetical protein
Ile	5	sf0615566551	6	19	LOC_Os06g27530	hypothetical protein
Ile	5	sf0615566551	6	22	LOC_Os06g27540	retrotransposon protein, putative, unclassified
Ile	5	sf0615566551	6	28	LOC_Os06g27550	hypothetical protein
Ile	5	sf0615566551	6	34	LOC_Os06g27560	glycosyltransferase protein, putative, expressed
Ile	5	sf0615566551	6	38	LOC_Os06g27570	conserved hypothetical protein
Ile	5	sf0615566551	6	40	LOC_Os06g27580	retrotransposon protein, putative, Ty3-gypsy subclass
Ile	5	sf0615566551	6	44	LOC_Os06g27590	conserved hypothetical protein
Ile	5	sf0615566551	6	50	LOC_Os06g27600	retrotransposon protein, putative, unclassified
Ile	5	sf0615566551	6	54	LOC_Os06g27610	hypothetical protein
Ile	5	sf0615566551	6	60	LOC_Os06g27620	hypothetical protein
Ile	5	sf0615566551	6	62	LOC_Os06g27630	transposon protein, putative, unclassified
Ile	5	sf0615566551	6	76	LOC_Os06g27640	retrotransposon protein, putative, Ty3-gypsy subclass
Ile	5	sf0615566551	6	81	LOC_Os06g27650	expressed protein
Ile	5	sf0615566551	6	93	LOC_Os06g27660	hypothetical protein
Ile	5	sf0615566551	6	94	LOC_Os06g27670	conserved hypothetical protein
Ile	5	sf0615566551	6	98	LOC_Os06g27680	retrotransposon protein, putative, Ty1-copia subclass
Ile	5	sf0615566551	6	111	LOC_Os06g27690	retrotransposon, putative, centromere-specific
Ile	5	sf0615566551	6	116	LOC_Os06g27700	retrotransposon protein, putative, unclassified
Ile	6	sf0619266573	6	-112	LOC_Os06g32900	retrotransposon protein, putative, Ty3-gypsy subclass
Ile	6	sf0619266573	6	-108	LOC_Os06g32910	uncharacterized Cys-rich domain containing protein, putative
Ile	6	sf0619266573	6	-104	LOC_Os06g32920	hypothetical protein
Ile	6	sf0619266573	6	-84	LOC_Os06g32930	conserved hypothetical protein
Ile	6	sf0619266573	6	-75	LOC_Os06g32944	transposon protein, putative, Pong sub-class, expressed
Ile	6	sf0619266573	6	-72	LOC_Os06g32960	peroxidase precursor, putative
Ile	6	sf0619266573	6	-71	LOC_Os06g32970	harpin-induced protein 1 domain containing protein
Ile	6	sf0619266573	6	-66	LOC_Os06g32980	peroxidase precursor, putative, expressed
Ile	6	sf0619266573	6	-60	LOC_Os06g32990	peroxidase precursor, putative, expressed
Ile	6	sf0619266573	6	-55	LOC_Os06g33000	transposon protein, putative, CACTA, En/Spm sub-class
Ile	6	sf0619266573	6	-50	LOC_Os06g33010	retrotransposon protein, putative, Ty3-gypsy subclass
Ile	6	sf0619266573	6	-45	LOC_Os06g33020	retrotransposon protein, putative, Ty3-gypsy subclass
Ile	6	sf0619266573	6	-37	LOC_Os06g33030	transposon protein, putative, CACTA, En/Spm sub-class
Ile	6	sf0619266573	6	-32	LOC_Os06g33040	transposon protein, putative, unclassified, expressed
Ile	6	sf0619266573	6	-16	LOC_Os06g33050	transposon protein, putative, CACTA, En/Spm sub-class
Ile	6	sf0619266573	6	-15	LOC_Os06g33060	latency associated nuclear antigen, putative
Ile	6	sf0619266573	6	-9	LOC_Os06g33070	transposon protein, putative, CACTA, En/Spm sub-class
Ile	6	sf0619266573	6	-8	LOC_Os06g33080	peroxidase precursor, putative, expressed
Ile	6	sf0619266573	6	-1	LOC_Os06g33090	peroxidase precursor, putative
Ile	6	sf0619266573	6	3	LOC_Os06g33100	peroxidase precursor, putative, expressed
Ile	6	sf0619266573	6	6	LOC_Os06g33110	retrotransposon protein, putative, Ty3-gypsy subclass
Ile	6	sf0619266573	6	13	LOC_Os06g33120	transposon protein, putative, unclassified
Ile	6	sf0619266573	6	17	LOC_Os06g33130	hypothetical protein
Ile	6	sf0619266573	6	19	LOC_Os06g33140	hypothetical protein
Ile	6	sf0619266573	6	24	LOC_Os06g33150	transposon protein, putative, CACTA, En/Spm sub-class
Ile	6	sf0619266573	6	32	LOC_Os06g33160	transposon protein, putative, CACTA, En/Spm sub-class
Ile	6	sf0619266573	6	43	LOC_Os06g33170	exocyst complex component 6, putative, expressed
Ile	6	sf0619266573	6	47	LOC_Os06g33180	expressed protein
Ile	6	sf0619266573	6	56	LOC_Os06g33190	retrotransposon protein, putative, LINE subclass
Ile	6	sf0619266573	6	66	LOC_Os06g33200	expressed protein
Ile	6	sf0619266573	6	70	LOC_Os06g33210	UAA transporter family domain containing protein, expressed
Ile	6	sf0619266573	6	77	LOC_Os06g33220	hypothetical protein
Ile	6	sf0619266573	6	78	LOC_Os06g33230	transposon protein, putative, Mariner sub-class
Ile	6	sf0619266573	6	86	LOC_Os06g33240	transposon protein, putative, unclassified
Ile	6	sf0619266573	6	89	LOC_Os06g33250	crooked neck, putative, expressed
Ile	6	sf0619266573	6	98	LOC_Os06g33260	retrotransposon protein, putative, Ty3-gypsy subclass
Ile	6	sf0619266573	6	101	LOC_Os06g33270	retrotransposon protein, putative, Ty3-gypsy subclass
Ile	6	sf0619266573	6	104	LOC_Os06g33280	retrotransposon protein, putative, Ty3-gypsy subclass
Ile	6	sf0619266573	6	113	LOC_Os06g33290	retrotransposon protein, putative, Ty3-gypsy subclass
Ile	6	sf0619266573	6	119	LOC_Os06g33300	retrotransposon protein, putative, unclassified
Ile	7	sf0623519689	6	-119	LOC_Os06g39410	hypothetical protein
Ile	7	sf0623519689	6	-113	LOC_Os06g39420	hypothetical protein
Ile	7	sf0623519689	6	-110	LOC_Os06g39430	hypothetical protein
Ile	7	sf0623519689	6	-105	LOC_Os06g39440	amidophosphoribosyltransferase, chloroplast precursor, putative
Ile	7	sf0623519689	6	-91	LOC_Os06g39450	retrotransposon protein, putative, Ty1-copia subclass
Ile	7	sf0623519689	6	-85	LOC_Os06g39460	transposon protein, putative, CACTA, En/Spm sub-class
Ile	7	sf0623519689	6	-80	LOC_Os06g39470	transferase family protein, putative, expressed
Ile	7	sf0623519689	6	-71	LOC_Os06g39480	SPOC domain containing protein, putative, expressed
Ile	7	sf0623519689	6	-68	LOC_Os06g39500	hypothetical protein
Ile	7	sf0623519689	6	-63	LOC_Os06g39510	hypothetical protein
Ile	7	sf0623519689	6	-55	LOC_Os06g39515	expressed protein
Ile	7	sf0623519689	6	-48	LOC_Os06g39520	myristoyl-acyl carrier protein thioesterase, chloroplast precursor, putative, expressed
Ile	7	sf0623519689	6	-43	LOC_Os06g39530	hypothetical protein
Ile	7	sf0623519689	6	-38	LOC_Os06g39540	retrotransposon protein, putative, unclassified
Ile	7	sf0623519689	6	-33	LOC_Os06g39550	hypothetical protein
Ile	7	sf0623519689	6	-29	LOC_Os06g39560	hypothetical protein
Ile	7	sf0623519689	6	-24	LOC_Os06g39580	hypothetical protein
Ile	7	sf0623519689	6	-17	LOC_Os06g39590	OsIAA23 - Auxin-responsive Aux/IAA gene family member, expressed
Ile	7	sf0623519689	6	-10	LOC_Os06g39600	protein phosphatase 2C, putative, expressed
Ile	7	sf0623519689	6	-5	LOC_Os06g39610	hypothetical protein
Ile	7	sf0623519689	6	1	LOC_Os06g39624	transposon protein, putative, Pong sub-class, expressed
Ile	7	sf0623519689	6	20	LOC_Os06g39640	PINHEAD, putative, expressed
Ile	7	sf0623519689	6	26	LOC_Os06g39650	pentatricopeptide, putative, expressed
Ile	7	sf0623519689	6	29	LOC_Os06g39660	FAD binding domain containing protein, expressed
Ile	7	sf0623519689	6	33	LOC_Os06g39670	hypothetical protein
Ile	7	sf0623519689	6	35	LOC_Os06g39680	transposon protein, putative, unclassified, expressed
Ile	7	sf0623519689	6	38	LOC_Os06g39690	SOUL heme-binding protein, putative, expressed
Ile	7	sf0623519689	6	45	LOC_Os06g39700	DNA-directed RNA polymerase subunit alpha, putative
Ile	7	sf0623519689	6	50	LOC_Os06g39704	photosystem II reaction center protein H, putative
Ile	7	sf0623519689	6	51	LOC_Os06g39708	photosystem II P680 chlorophyll A apoprotein, putative
Ile	7	sf0623519689	6	53	LOC_Os06g39712	OsClp10 - Putative Clp protease homologue, expressed
Ile	7	sf0623519689	6	55	LOC_Os06g39716	chloroplast 30S ribosomal protein S18, putative, expressed
Ile	7	sf0623519689	6	56	LOC_Os06g39718	chloroplast 50S ribosomal protein L33, putative, expressed
Ile	7	sf0623519689	6	59	LOC_Os06g39728	cytochrome b559 subunit alpha, putative
Ile	7	sf0623519689	6	61	LOC_Os06g39738	apocytochrome f precursor, putative
Ile	7	sf0623519689	6	68	LOC_Os06g39740	ATP synthase subunit beta, putative
Ile	7	sf0623519689	6	63	LOC_Os06g39744	photosystem I assembly protein ycf4, putative
Ile	7	sf0623519689	6	65	LOC_Os06g39748	conserved hypothetical protein
Ile	7	sf0623519689	6	88	LOC_Os06g39750	3-ketoacyl-CoA synthase, putative, expressed
Ile	7	sf0623519689	6	65	LOC_Os06g39752	hypothetical protein
Ile	7	sf0623519689	6	70	LOC_Os06g39756	ATP synthase epsilon chain, putative
Ile	7	sf0623519689	6	92	LOC_Os06g39760	WD domain, G-beta repeat domain containing protein, expressed
Ile	7	sf0623519689	6	102	LOC_Os06g39770	retrotransposon protein, putative, unclassified
Ile	7	sf0623519689	6	111	LOC_Os06g39780	cytochrome P450, putative, expressed
Ile	8	sf0629178424	6	-115	LOC_Os06g48040	zinc finger, C3HC4 type domain containing protein, expressed
Ile	8	sf0629178424	6	-107	LOC_Os06g48050	expressed protein
Ile	8	sf0629178424	6	-103	LOC_Os06g48060	ABC transporter, ATP-binding protein, putative, expressed
Ile	8	sf0629178424	6	-99	LOC_Os06g48065	Zinc finger, C3HC4 type domain containing protein, expressed
Ile	8	sf0629178424	6	-89	LOC_Os06g48070	retrotransposon protein, putative, Ty3-gypsy subclass
Ile	8	sf0629178424	6	-84	LOC_Os06g48080	retrotransposon protein, putative, Ty3-gypsy subclass
Ile	8	sf0629178424	6	-77	LOC_Os06g48090	retrotransposon protein, putative, unclassified
Ile	8	sf0629178424	6	-73	LOC_Os06g48100	retrotransposon protein, putative, unclassified
Ile	8	sf0629178424	6	-63	LOC_Os06g48110	retrotransposon protein, putative, Ty3-gypsy subclass
Ile	8	sf0629178424	6	-61	LOC_Os06g48120	retrotransposon protein, putative, Ty3-gypsy subclass
Ile	8	sf0629178424	6	-58	LOC_Os06g48130	retrotransposon protein, putative, Ty3-gypsy subclass
Ile	8	sf0629178424	6	-55	LOC_Os06g48140	retrotransposon protein, putative, Ty3-gypsy subclass
Ile	8	sf0629178424	6	-53	LOC_Os06g48150	hypothetical protein
Ile	8	sf0629178424	6	-44	LOC_Os06g48160	glycosyl hydrolases family 16, putative, expressed
Ile	8	sf0629178424	6	-40	LOC_Os06g48170	glycosyl hydrolases family 16, putative
Ile	8	sf0629178424	6	-32	LOC_Os06g48180	glycosyl hydrolases family 16, putative, expressed
Ile	8	sf0629178424	6	-30	LOC_Os06g48190	expressed protein
Ile	8	sf0629178424	6	-21	LOC_Os06g48200	glycosyl hydrolases family 16, putative, expressed
Ile	8	sf0629178424	6	-12	LOC_Os06g48210	DEAD-box ATP-dependent RNA helicase, putative, expressed
Ile	8	sf0629178424	6	-7	LOC_Os06g48220	expressed protein
Ile	8	sf0629178424	6	-3	LOC_Os06g48230	DNA-directed RNA polymerases I, II, and III subunit RPABC3, putative, expressed
Ile	8	sf0629178424	6	-2	LOC_Os06g48235	expressed protein
Ile	8	sf0629178424	6	0	LOC_Os06g48240	AAA ATPase, putative, expressed
Ile	8	sf0629178424	6	4	LOC_Os06g48250	ATPase, putative, expressed
Ile	8	sf0629178424	6	7	LOC_Os06g48260	hypothetical protein
Ile	8	sf0629178424	6	9	LOC_Os06g48270	expressed protein
Ile	8	sf0629178424	6	14	LOC_Os06g48280	conserved hypothetical protein
Ile	8	sf0629178424	6	18	LOC_Os06g48290	homeobox associated leucine zipper, putative, expressed
Ile	8	sf0629178424	6	28	LOC_Os06g48300	protein phosphatase 2C, putative, expressed
Ile	8	sf0629178424	6	32	LOC_Os06g48310	RNA recognition motif containing protein
Ile	8	sf0629178424	6	35	LOC_Os06g48320	EDR2, putative, expressed
Ile	8	sf0629178424	6	51	LOC_Os06g48330	ATEXO70G1, putative, expressed
Ile	8	sf0629178424	6	54	LOC_Os06g48340	hypothetical protein
Ile	8	sf0629178424	6	55	LOC_Os06g48350	CPuORF14 - conserved peptide uORF-containing transcript, expressed
Ile	8	sf0629178424	6	55	LOC_Os06g48355	expressed protein
Ile	8	sf0629178424	6	63	LOC_Os06g48360	retrotransposon protein, putative, Ty3-gypsy subclass
Ile	8	sf0629178424	6	67	LOC_Os06g48370	retrotransposon protein, putative, Ty3-gypsy subclass
Ile	8	sf0629178424	6	76	LOC_Os06g48380	retrotransposon protein, putative, Ty3-gypsy subclass
Ile	8	sf0629178424	6	85	LOC_Os06g48390	retrotransposon protein, putative, Ty3-gypsy subclass
Ile	8	sf0629178424	6	92	LOC_Os06g48400	retrotransposon protein, putative, Ty3-gypsy subclass
Ile	8	sf0629178424	6	101	LOC_Os06g48410	retrotransposon protein, putative, Ty3-gypsy subclass
Ile	8	sf0629178424	6	108	LOC_Os06g48420	retrotransposon protein, putative, Ty3-gypsy subclass
Ile	8	sf0629178424	6	113	LOC_Os06g48430	retrotransposon protein, putative, Ty3-gypsy subclass
Ile	9	sf0705912632	7	-117	LOC_Os07g10670	hypothetical protein
Ile	9	sf0705912632	7	-111	LOC_Os07g10680	polygalacturonase, putative
Ile	9	sf0705912632	7	-101	LOC_Os07g10690	NLI interacting factor-like phosphatase, putative, expressed
Ile	9	sf0705912632	7	-99	LOC_Os07g10700	polygalacturonase, putative
Ile	9	sf0705912632	7	-95	LOC_Os07g10710	OsFBX223 - F-box domain containing protein
Ile	9	sf0705912632	7	-91	LOC_Os07g10720	40S ribosomal protein S15a, putative, expressed
Ile	9	sf0705912632	7	-89	LOC_Os07g10730	polygalacturonase, putative
Ile	9	sf0705912632	7	-83	LOC_Os07g10740	polygalacturonase, putative
Ile	9	sf0705912632	7	-77	LOC_Os07g10750	transposon protein, putative, Pong sub-class
Ile	9	sf0705912632	7	-75	LOC_Os07g10760	hypothetical protein
Ile	9	sf0705912632	7	-54	LOC_Os07g10770	CESA8 - cellulose synthase, expressed
Ile	9	sf0705912632	7	-47	LOC_Os07g10780	remorin, putative, expressed
Ile	9	sf0705912632	7	-39	LOC_Os07g10790	hypothetical protein
Ile	9	sf0705912632	7	-37	LOC_Os07g10800	hypothetical protein
Ile	9	sf0705912632	7	-33	LOC_Os07g10810	conserved hypothetical protein
Ile	9	sf0705912632	7	-29	LOC_Os07g10820	transporter-related, putative, expressed
Ile	9	sf0705912632	7	-23	LOC_Os07g10830	dolichyl-diphosphooligosaccharide--protein glycosyltransferase 48 kDasubunit precursor, putative, expressed
Ile	9	sf0705912632	7	-19	LOC_Os07g10840	uncharacterized glycosyltransferase, putative, expressed
Ile	9	sf0705912632	7	17	LOC_Os07g10860	conserved hypothetical protein
Ile	9	sf0705912632	7	28	LOC_Os07g10870	ZOS7-03 - C2H2 zinc finger protein
Ile	9	sf0705912632	7	31	LOC_Os07g10880	expressed protein
Ile	9	sf0705912632	7	37	LOC_Os07g10890	transcription factor, putative, expressed
Ile	9	sf0705912632	7	47	LOC_Os07g10900	retrotransposon protein, putative, Ty1-copia subclass
Ile	9	sf0705912632	7	58	LOC_Os07g10910	ATEXO70F1, putative, expressed
Ile	9	sf0705912632	7	59	LOC_Os07g10920	expressed protein
Ile	9	sf0705912632	7	72	LOC_Os07g10930	hypothetical protein
Ile	9	sf0705912632	7	74	LOC_Os07g10940	exo70 exocyst complex subunit family protein
Ile	9	sf0705912632	7	86	LOC_Os07g10950	conserved hypothetical protein
Ile	9	sf0705912632	7	101	LOC_Os07g10960	expressed protein
Ile	9	sf0705912632	7	104	LOC_Os07g10970	leucine zipper protein-like, putative, expressed
Ile	9	sf0705912632	7	119	LOC_Os07g10990	hypothetical protein
Ile	10	sf0710033129	7	-112	LOC_Os07g16870	retrotransposon protein, putative, Ty3-gypsy subclass
Ile	10	sf0710033129	7	-107	LOC_Os07g16880	retrotransposon protein, putative, unclassified
Ile	10	sf0710033129	7	-103	LOC_Os07g16890	transposon protein, putative, CACTA, En/Spm sub-class
Ile	10	sf0710033129	7	-95	LOC_Os07g16900	transposon protein, putative, CACTA, En/Spm sub-class
Ile	10	sf0710033129	7	-83	LOC_Os07g16910	retrotransposon protein, putative, Ty3-gypsy subclass
Ile	10	sf0710033129	7	-77	LOC_Os07g16920	hypothetical protein
Ile	10	sf0710033129	7	-68	LOC_Os07g16930	expressed protein
Ile	10	sf0710033129	7	-57	LOC_Os07g16950	Mak16 protein domain containing protein, expressed
Ile	10	sf0710033129	7	-53	LOC_Os07g16960	glycosyl transferase, group 1 domain containing protein, expressed
Ile	10	sf0710033129	7	-45	LOC_Os07g16970	rab GDP dissociation inhibitor alpha, putative, expressed
Ile	10	sf0710033129	7	-42	LOC_Os07g16980	hypothetical protein
Ile	10	sf0710033129	7	-34	LOC_Os07g16990	retrotransposon protein, putative, Ty1-copia subclass
Ile	10	sf0710033129	7	-32	LOC_Os07g17000	conserved hypothetical protein
Ile	10	sf0710033129	7	-13	LOC_Os07g17010	chalcone synthase, putative, expressed
Ile	10	sf0710033129	7	-11	LOC_Os07g17020	hypothetical protein
Ile	10	sf0710033129	7	-5	LOC_Os07g17030	retrotransposon protein, putative, Ty1-copia subclass
Ile	10	sf0710033129	7	2	LOC_Os07g17050	retrotransposon protein, putative, unclassified
Ile	10	sf0710033129	7	6	LOC_Os07g17060	hypothetical protein
Ile	10	sf0710033129	7	11	LOC_Os07g17070	conserved hypothetical protein
Ile	10	sf0710033129	7	12	LOC_Os07g17080	retrotransposon protein, putative, Ty3-gypsy subclass
Ile	10	sf0710033129	7	14	LOC_Os07g17090	retrotransposon protein, putative, Ty3-gypsy subclass
Ile	10	sf0710033129	7	17	LOC_Os07g17100	retrotransposon protein, putative, Ty3-gypsy subclass
Ile	10	sf0710033129	7	23	LOC_Os07g17120	late embryogenesis abundant protein, putative, expressed
Ile	10	sf0710033129	7	30	LOC_Os07g17130	FYVE zinc finger domain containing protein, expressed
Ile	10	sf0710033129	7	35	LOC_Os07g17140	transposon protein, putative, CACTA, En/Spm sub-class
Ile	10	sf0710033129	7	42	LOC_Os07g17150	transposon protein, putative, CACTA, En/Spm sub-class
Ile	10	sf0710033129	7	56	LOC_Os07g17160	conserved hypothetical protein
Ile	10	sf0710033129	7	63	LOC_Os07g17170	hypothetical protein
Ile	10	sf0710033129	7	75	LOC_Os07g17180	no apical meristem protein, expressed
Ile	10	sf0710033129	7	81	LOC_Os07g17184	expressed protein
Ile	10	sf0710033129	7	90	LOC_Os07g17200	retrotransposon, putative, centromere-specific
Ile	10	sf0710033129	7	94	LOC_Os07g17210	FAS1, putative, expressed
Ile	10	sf0710033129	7	108	LOC_Os07g17220	disease resistance protein, putative, expressed
Ile	11	sf0718481468	7	-109	LOC_Os07g31020	hypothetical protein
Ile	11	sf0718481468	7	-106	LOC_Os07g31030	hypothetical protein
Ile	11	sf0718481468	7	-99	LOC_Os07g31040	retrotransposon protein, putative, unclassified
Ile	11	sf0718481468	7	-95	LOC_Os07g31050	retrotransposon protein, putative, unclassified
Ile	11	sf0718481468	7	-91	LOC_Os07g31060	retrotransposon protein, putative, unclassified
Ile	11	sf0718481468	7	-83	LOC_Os07g31070	expressed protein
Ile	11	sf0718481468	7	-79	LOC_Os07g31080	transposon protein, putative, CACTA, En/Spm sub-class
Ile	11	sf0718481468	7	-76	LOC_Os07g31090	retrotransposon protein, putative, Ty3-gypsy subclass
Ile	11	sf0718481468	7	-75	LOC_Os07g31100	transposon protein, putative, CACTA, En/Spm sub-class
Ile	11	sf0718481468	7	-68	LOC_Os07g31110	transposon protein, putative, CACTA, En/Spm sub-class
Ile	11	sf0718481468	7	-62	LOC_Os07g31130	OsWAK72 - OsWAK receptor-like cytoplasmic kinase OsWAK-RLCK, expressed
Ile	11	sf0718481468	7	-51	LOC_Os07g31140	3-oxo-5-alpha-steroid 4-dehydrogenase, putative, expressed
Ile	11	sf0718481468	7	-45	LOC_Os07g31150	hypothetical protein
Ile	11	sf0718481468	7	-39	LOC_Os07g31160	retrotransposon protein, putative, unclassified
Ile	11	sf0718481468	7	-32	LOC_Os07g31170	retrotransposon protein, putative, unclassified
Ile	11	sf0718481468	7	-20	LOC_Os07g31190	OsWAK71 - OsWAK receptor-like cytoplasmic kinase OsWAK-RLCK, expressed
Ile	11	sf0718481468	7	-16	LOC_Os07g31194	expressed protein
Ile	11	sf0718481468	7	-6	LOC_Os07g31200	expressed protein
Ile	11	sf0718481468	7	-1	LOC_Os07g31210	OsWAK70 - OsWAK receptor-like cytoplasmic kinase OsWAK-RLCK, expressed
Ile	11	sf0718481468	7	4	LOC_Os07g31230	hypothetical protein
Ile	11	sf0718481468	7	8	LOC_Os07g31240	retrotransposon protein, putative, unclassified
Ile	11	sf0718481468	7	14	LOC_Os07g31244	expressed protein
Ile	11	sf0718481468	7	15	LOC_Os07g31250	OsWAK69 - OsWAK receptor-like cytoplasmic kinase OsWAK-RLCK, expressed
Ile	11	sf0718481468	7	22	LOC_Os07g31260	expressed protein
Ile	11	sf0718481468	7	27	LOC_Os07g31270	cupin 2, conserved barrel domain protein, putative, expressed
Ile	11	sf0718481468	7	36	LOC_Os07g31280	casein kinase II subunit beta-4, putative, expressed
Ile	11	sf0718481468	7	46	LOC_Os07g31290	tyrosine protein kinase domain containing protein, putative
Ile	11	sf0718481468	7	50	LOC_Os07g31300	ATP synthase delta chain, mitochondrial precursor, putative, expressed
Ile	11	sf0718481468	7	53	LOC_Os07g31310	PPR repeat domain containing protein, putative, expressed
Ile	11	sf0718481468	7	63	LOC_Os07g31320	expressed protein
Ile	11	sf0718481468	7	69	LOC_Os07g31330	hypothetical protein
Ile	11	sf0718481468	7	73	LOC_Os07g31340	regulator of nonsense transcripts 1, putative, expressed
Ile	11	sf0718481468	7	90	LOC_Os07g31350	hypothetical protein
Ile	11	sf0718481468	7	93	LOC_Os07g31360	hypothetical protein
Ile	11	sf0718481468	7	96	LOC_Os07g31370	ras-related protein, putative, expressed
Ile	11	sf0718481468	7	104	LOC_Os07g31380	NAD-dependent malic enzyme, mitochondrial precursor, putative, expressed
Ile	11	sf0718481468	7	115	LOC_Os07g31390	beta-expansin precursor, putative, expressed
Ile	11	sf0718481468	7	115	LOC_Os07g31400	transposon protein, putative, unclassified, expressed
Ile	12	sf0810068735	8	-114	LOC_Os08g16300	hypothetical protein
Ile	12	sf0810068735	8	-112	LOC_Os08g16310	hypothetical protein
Ile	12	sf0810068735	8	-109	LOC_Os08g16320	cytochrome P450 protein, putative
Ile	12	sf0810068735	8	-103	LOC_Os08g16330	expressed protein
Ile	12	sf0810068735	8	-99	LOC_Os08g16340	transposon protein, putative, CACTA, En/Spm sub-class
Ile	12	sf0810068735	8	-89	LOC_Os08g16350	expressed protein
Ile	12	sf0810068735	8	-84	LOC_Os08g16359	expressed protein
Ile	12	sf0810068735	8	-79	LOC_Os08g16370	transposon protein, putative, unclassified, expressed
Ile	12	sf0810068735	8	-54	LOC_Os08g16380	transposon protein, putative, CACTA, En/Spm sub-class
Ile	12	sf0810068735	8	-47	LOC_Os08g16390	zinc knuckle family protein
Ile	12	sf0810068735	8	-43	LOC_Os08g16400	hypothetical protein
Ile	12	sf0810068735	8	-33	LOC_Os08g16410	hypothetical protein
Ile	12	sf0810068735	8	-29	LOC_Os08g16420	transposon protein, putative, CACTA, En/Spm sub-class
Ile	12	sf0810068735	8	-16	LOC_Os08g16430	phytochrome P450, putative, expressed
Ile	12	sf0810068735	8	2	LOC_Os08g16450	NBS-LRR disease resistance protein, putative
Ile	12	sf0810068735	8	7	LOC_Os08g16460	NBS-LRR disease resistance protein, putative
Ile	12	sf0810068735	8	15	LOC_Os08g16470	hypothetical protein
Ile	12	sf0810068735	8	28	LOC_Os08g16480	ATPase, AFG1 family domain containing protein, expressed
Ile	12	sf0810068735	8	38	LOC_Os08g16490	retrotransposon protein, putative, unclassified
Ile	12	sf0810068735	8	40	LOC_Os08g16500	retrotransposon protein, putative, unclassified
Ile	12	sf0810068735	8	45	LOC_Os08g16510	retrotransposon protein, putative, unclassified
Ile	12	sf0810068735	8	47	LOC_Os08g16520	retrotransposon protein, putative, unclassified
Ile	12	sf0810068735	8	49	LOC_Os08g16530	retrotransposon protein, putative, unclassified
Ile	12	sf0810068735	8	54	LOC_Os08g16540	retrotransposon protein, putative, unclassified
Ile	12	sf0810068735	8	57	LOC_Os08g16550	retrotransposon protein, putative, unclassified
Ile	12	sf0810068735	8	62	LOC_Os08g16559	expressed protein
Ile	12	sf0810068735	8	68	LOC_Os08g16570	expressed protein
Ile	12	sf0810068735	8	72	LOC_Os08g16580	Cf2/Cf5 disease resistance protein, putative, expressed
Ile	12	sf0810068735	8	78	LOC_Os08g16590	hypothetical protein
Ile	12	sf0810068735	8	82	LOC_Os08g16600	WD-40 repeat protein family, putative, expressed
Ile	12	sf0810068735	8	90	LOC_Os08g16610	Rad21 / Rec8 like protein, putative, expressed
Ile	12	sf0810068735	8	98	LOC_Os08g16620	hypothetical protein
Ile	12	sf0810068735	8	108	LOC_Os08g16630	OsFBX279 - F-box domain containing protein
Ile	12	sf0810068735	8	111	LOC_Os08g16640	hypothetical protein
Ile	12	sf0810068735	8	118	LOC_Os08g16650	hypothetical protein
Ile	13	sf1101019760	11	-112	LOC_Os11g02760	histidine triad family protein, putative
Ile	13	sf1101019760	11	-108	LOC_Os11g02770	conserved hypothetical protein
Ile	13	sf1101019760	11	-106	LOC_Os11g02774	histidine triad family protein, putative
Ile	13	sf1101019760	11	-103	LOC_Os11g02778	transposon protein, putative, unclassified, expressed
Ile	13	sf1101019760	11	-93	LOC_Os11g02780	retrotransposon protein, putative, Ty3-gypsy subclass
Ile	13	sf1101019760	11	-92	LOC_Os11g02790	transposon protein, putative, unclassified
Ile	13	sf1101019760	11	-87	LOC_Os11g02800	DUF567 domain containing protein, putative
Ile	13	sf1101019760	11	-78	LOC_Os11g02810	conserved hypothetical protein
Ile	13	sf1101019760	11	-75	LOC_Os11g02820	CRP10 - Cysteine-rich family protein precursor, expressed
Ile	13	sf1101019760	11	-68	LOC_Os11g02830	protein kinase domain containing protein, expressed
Ile	13	sf1101019760	11	-59	LOC_Os11g02840	protein kinase, putative
Ile	13	sf1101019760	11	-57	LOC_Os11g02850	hypothetical protein
Ile	13	sf1101019760	11	-50	LOC_Os11g02860	conserved hypothetical protein
Ile	13	sf1101019760	11	-45	LOC_Os11g02870	retrotransposon protein, putative, unclassified
Ile	13	sf1101019760	11	-36	LOC_Os11g02880	retrotransposon protein, putative, unclassified
Ile	13	sf1101019760	11	-29	LOC_Os11g02890	retrotransposon protein, putative, Ty3-gypsy subclass
Ile	13	sf1101019760	11	-22	LOC_Os11g02900	retrotransposon protein, putative, Ty3-gypsy subclass
Ile	13	sf1101019760	11	-17	LOC_Os11g02910	retrotransposon protein, putative, Ty3-gypsy subclass
Ile	13	sf1101019760	11	-10	LOC_Os11g02920	retrotransposon protein, putative, unclassified
Ile	13	sf1101019760	11	-7	LOC_Os11g02930	retrotransposon protein, putative, unclassified
Ile	13	sf1101019760	11	-3	LOC_Os11g02940	conserved hypothetical protein
Ile	13	sf1101019760	11	9	LOC_Os11g02964	FAR1 family protein
Ile	13	sf1101019760	11	18	LOC_Os11g02980	conserved hypothetical protein
Ile	13	sf1101019760	11	21	LOC_Os11g02990	conserved hypothetical protein
Ile	13	sf1101019760	11	23	LOC_Os11g03000	retrotransposon protein, putative, unclassified
Ile	13	sf1101019760	11	24	LOC_Os11g03010	retrotransposon protein, putative, Ty3-gypsy subclass
Ile	13	sf1101019760	11	29	LOC_Os11g03020	retrotransposon protein, putative, Ty3-gypsy subclass
Ile	13	sf1101019760	11	41	LOC_Os11g03040	retrotransposon protein, putative, Ty3-gypsy subclass
Ile	13	sf1101019760	11	50	LOC_Os11g03050	cytidylyltransferase domain containing protein, expressed
Ile	13	sf1101019760	11	57	LOC_Os11g03060	SNF7 domain containing protein, putative, expressed
Ile	13	sf1101019760	11	64	LOC_Os11g03070	ATCHX, putative, expressed
Ile	13	sf1101019760	11	68	LOC_Os11g03080	hypothetical protein
Ile	13	sf1101019760	11	78	LOC_Os11g03090	retrotransposon protein, putative, unclassified
Ile	13	sf1101019760	11	85	LOC_Os11g03100	retrotransposon protein, putative, unclassified
Ile	13	sf1101019760	11	98	LOC_Os11g03110	GRAS family transcription factor domain containing protein, expressed
Ile	13	sf1101019760	11	105	LOC_Os11g03120	hypothetical protein
Ile	13	sf1101019760	11	107	LOC_Os11g03130	E2F-related protein, putative, expressed
Ile	13	sf1101019760	11	110	LOC_Os11g03140	hypothetical protein
Ile	13	sf1101019760	11	113	LOC_Os11g03150	retrotransposon protein, putative, SINE subclass
Ile	13	sf1101019760	11	115	LOC_Os11g03160	glycosyl transferase, family 8, putative, expressed
Ile	14	sf1219051313	12	-120	LOC_Os12g31520	hypothetical protein
Ile	14	sf1219051313	12	-115	LOC_Os12g31530	transposon protein, putative, unclassified
Ile	14	sf1219051313	12	-109	LOC_Os12g31540	expressed protein
Ile	14	sf1219051313	12	-102	LOC_Os12g31550	hypothetical protein
Ile	14	sf1219051313	12	-93	LOC_Os12g31560	protein kinase, putative
Ile	14	sf1219051313	12	-76	LOC_Os12g31570	retrotransposon protein, putative, Ty3-gypsy subclass
Ile	14	sf1219051313	12	-73	LOC_Os12g31580	retrotransposon protein, putative, Ty3-gypsy subclass
Ile	14	sf1219051313	12	-65	LOC_Os12g31590	transposon protein, putative, CACTA, En/Spm sub-class
Ile	14	sf1219051313	12	-58	LOC_Os12g31600	transposon protein, putative, CACTA, En/Spm sub-class
Ile	14	sf1219051313	12	-40	LOC_Os12g31610	lectin-like protein kinase, putative
Ile	14	sf1219051313	12	-31	LOC_Os12g31620	disease resistance protein RPM1, putative, expressed
Ile	14	sf1219051313	12	-25	LOC_Os12g31630	conserved hypothetical protein
Ile	14	sf1219051313	12	-18	LOC_Os12g31640	vacuolar protein sorting-associated protein 26, putative, expressed
Ile	14	sf1219051313	12	-12	LOC_Os12g31650	transposon protein, putative, unclassified
Ile	14	sf1219051313	12	-7	LOC_Os12g31660	transposon protein, putative, CACTA, En/Spm sub-class, expressed
Ile	14	sf1219051313	12	-4	LOC_Os12g31670	expressed protein
Ile	14	sf1219051313	12	-1	LOC_Os12g31680	conserved hypothetical protein
Ile	14	sf1219051313	12	2	LOC_Os12g31700	transposon protein, putative, unclassified
Ile	14	sf1219051313	12	9	LOC_Os12g31710	universal stress protein domain containing protein, putative, expressed
Ile	14	sf1219051313	12	14	LOC_Os12g31729	transposon protein, putative, unclassified
Ile	14	sf1219051313	12	26	LOC_Os12g31748	OsMADS20 - MADS-box family gene with MIKCc type-box, expressed
Ile	14	sf1219051313	12	39	LOC_Os12g31770	expressed protein
Ile	14	sf1219051313	12	41	LOC_Os12g31780	nitrilase-associated protein, putative, expressed
Ile	14	sf1219051313	12	46	LOC_Os12g31790	expressed protein
Ile	14	sf1219051313	12	50	LOC_Os12g31800	glycine-rich RNA-binding protein 7, putative, expressed
Ile	14	sf1219051313	12	58	LOC_Os12g31810	cyclin, putative, expressed
Ile	14	sf1219051313	12	67	LOC_Os12g31820	phosphoserine phosphatase, chloroplast precursor, putative, expressed
Ile	14	sf1219051313	12	71	LOC_Os12g31830	nitrilase, putative, expressed
Ile	14	sf1219051313	12	78	LOC_Os12g31840	ZOS12-05 - C2H2 zinc finger protein, expressed
Ile	14	sf1219051313	12	81	LOC_Os12g31850	ureide permease, putative, expressed
Ile	14	sf1219051313	12	100	LOC_Os12g31860	ureide permease, putative, expressed
Ile	14	sf1219051313	12	113	LOC_Os12g31870	hypothetical protein

## Sheet: Supplementary Table S6
Supplementary Table S6 | QTN-by-QTN interactions (QQIs) detected from branched-chain amino acid (BCAA) content datasets.
Trait	QTN-1	Chr-1	Position-1	SNP	QTN-2	Chr-2	Position-2	SNP	LOD	aa.effect	R2 (%)	P-value
Leu	sf0206778257	2	6778257	G/T	sf0427202052	4	27202052	A/G	4.7959	0.2481	4.4998	2.60853e-06
Leu	sf0220165492	2	20165492	G/T	sf0600825407	6	825407	C/T	5.4101	0.2181	4.8431	5.99615e-07
Leu	sf0414500497	4	14500497	G/T	sf0810749006	8	10749006	A/G	5.4742	-0.1868	3.8983	5.14455e-07
Leu	sf0606055009	6	6055009	T/C	sf1226791763	12	26791763	T/C	5.1919	-0.2001	4.1623	1.01003e-06
Leu	sf0608765681	6	8765681	A/G	sf0815347583	8	15347583	G/T	5.0224	0.2989	5.8426	1.51547e-06
Leu	sf0711167346	7	11167346	T/C	sf0725292893	7	25292893	G/T	5.6088	0.3061	4.174	3.73154e-07
Leu	sf1109127718	11	9127718	T/G	sf1207700947	12	7700947	A/T	4.9932	-0.2885	3.6733	1.62522e-06
Ile	sf0433008960	4	33008960	C/T	sf1002475086	10	2475086	T/C	6.4408	-0.3118	2.3095	5.14875e-08
Ile	sf0622321011	6	22321011	A/G	sf0701768847	7	1768847	A/G	5.791	-0.2888	2.2133	2.41621e-07
Ile	sf0723859952	7	23859952	A/C	sf1108192319	11	8192319	T/C	7.404	0.3446	2.5551	5.248e-09

## Sheet: Supplementary Table S7
Supplementary Table S7 | The number of favorable alleles (NFA) and branched-chain amino acid (BCAA) content of each accession.
Acc id	NFA in Val dataset	Val content(2012r1)	NFA in Val dataset	Val content(2012r2)	NFA in Val dataset	Val content(2013r1)	NFA in Val dataset	Val content(2013r2)	NFA in Leu dataset	Leu content(2012r1)	NFA in Leu dataset	Leu content(2012r2)	NFA in Leu dataset	Leu content(2013r1)	NFA in Leu dataset	Leu content(2013r2)	NFA in Iledataset	Ile content(2012r1)	NFA in Ile dataset	Ile content(2012r2)	NFA in Ile dataset	Ile content(2013r1)	NFA in Ile dataset	Ile content(2013r2)
C039	4	21.76	3	22.84	5	22.83	4	21.85	6	7.02	5	11.19	6	11.26	6	11.34	1	7.02	1	12.02	1	14.13	1	11.77
C067	2	22.84	3	23.62	3	24.96	2	22.7	7	10.86	6	13.36	7	13.17	7	12.03	15	14.28	15	14.72	15	15.28	15	13.4
C035	1	21.25	2	22.02	2	23.75	1	21.96	8	12.27	7	13.26	8	12.86	8	13.42	14	13.5	14	14.91	14	16.06	14	14.86
C045	1	21.4	2	22.92	2	21.28	1	20.52	7	11.42	6	13.23	7	12.84	7	11.81	7	11.63	7	13.36	7	12.29	7	12.07
W208	1	22.54	2	23.11	2	22.82	1	22.82	6	11.68	5	13.28	6	12.62	6	12.57	11	15.67	11	16.65	11	17.14	11	15.58
W146	2	22.71	2	22.65	3	24.26	2	23.51	7	11.32	6	12.72	7	10.72	7	11.74	6	13.08	6	7.81	6	9.84	6	13.49
C021	2	22.93	3	23.86	3	23.49	2	22.18	7	10.82	6	12.33	7	11.68	7	10.67	3	7.02	3	12.57	3	11.17	3	8.65
W185	3	22.27	2	22.93	4	23.85	3	22.8	6	11.14	5	12.77	6	13.08	6	12.57	9	15.27	9	16.54	9	17.52	9	15.78
C049	3	22.15	1	23.49	4	25.26	3	22.44	9	12.55	8	14.26	9	13.3	9	12.82	9	14.94	9	16.94	9	17.36	9	15.98
W293	5	22.77	2	23.63	6	23.19	5	23.55	7	13.17	6	13.12	7	13.69	7	13.11	8	15	8	16.61	8	16.77	8	15.08
W067	2	22.17	1	23.18	3	22.99	2	22.49	8	13.21	7	14.01	8	14.26	8	13.81	14	17.5	14	18	14	19.19	14	17.64
W202	3	22.21	2	23.12	4	22.09	3	22.82	6	12.11	5	13.22	6	12.29	6	12.87	6	13.7	6	14.49	6	14.05	6	14.02
W186	3	22.58	2	23.54	4	25.9	3	23.73	7	10.88	6	13.2	7	13.2	7	13.27	8	16.14	8	17.22	8	15.91	8	16.48
W066	2	21.52	1	22.62	3	23.09	2	22.07	7	11.48	6	11.64	7	11.63	7	11.63	10	12.89	10	14.1	10	14.33	10	13.76
W120	1	22	2	22.51	2	22.69	1	22	6	13.32	5	12.92	6	13.96	6	12.83	15	17.99	15	18.93	15	18.48	15	17.48
W138	4	22.85	3	23.54	5	24.27	4	23.04	8	11.44	7	12.95	8	11.63	8	12.16	6	13.24	6	13.26	6	14.16	6	13.4
C121	3	21.91	2	23.28	4	23.81	3	22.18	7	11.08	6	14.49	7	12.02	7	11.95	8	14.12	8	16.23	8	15.29	8	15.49
C088	3	22.64	2	23.58	3	23.61	3	22.83	8	12.4	7	14.82	8	13.25	8	13.71	12	17.39	12	18.57	12	19.53	12	17.54
C158	3	21.71	2	23.9	4	25.66	3	23.12	6	7.02	5	12.48	6	10.37	6	11.77	2	7.02	2	12.28	2	13.21	2	12.47
W046	4	23.55	3	24.4	5	25.48	4	24.39	9	12.85	8	14.07	9	13	9	13.35	9	14.65	9	16.42	9	16.84	9	15.5
W303	3	22.61	2	22.64	4	21.26	3	23.46	8	12.96	7	13.09	8	14.19	8	12.89	15	18.68	15	19.64	15	20.13	15	17.94
W239	3	22.58	2	23.24	2	23.5	3	23.03	8	12.49	7	12.9	8	12.95	8	11.96	9	13.12	9	13.77	9	12.49	9	11.12
W139	3	22.38	2	22.91	4	25.44	3	23.27	9	13.43	8	14.19	9	13.35	9	13.5	14	17.11	14	17.84	14	17.27	14	17.13
W254	3	21.19	2	22.02	4	23.67	3	22.64	6	11.06	5	12.45	6	10.01	6	10.95	14	15.7	14	18.11	14	19.28	14	16.84
W263	2	22.04	3	22.39	1	21.83	2	23.12	8	12.95	7	13.65	8	14.23	8	13.14	6	15	6	16.1	6	15.81	6	15.28
C169	3	21.29	2	23.12	4	23.34	3	21.54	8	10.52	7	13.2	8	11.62	8	11.85	8	11.12	8	13.61	8	14.81	8	12.76
C142	3	22.34	1	23.44	4	23.96	3	22.69	8	11.06	7	15.82	8	13.48	8	14.69	9	15.01	9	17.56	9	18.8	9	17
C195	3	22.65	2	23.1	4	25.63	3	23.51	7	11.78	6	13.99	7	12.1	7	13.21	16	18.38	16	19.91	16	20.63	16	19.35
W005	2	23.73	3	24.53	3	25.46	2	24.62	9	13.06	8	13.74	9	14.27	9	13.53	13	19.04	13	20.29	13	19.97	13	19.2
C053	1	23.09	2	23.64	2	23.9	1	23.1	8	13.97	7	15.29	8	14.15	8	14.72	11	16.24	11	17.27	11	17.64	11	16.33
W240	3	21.75	2	22.27	4	22.23	3	21.99	9	11.81	8	13.24	9	13.09	9	11.63	8	14.01	8	14.72	8	14.6	8	13.75
W144	4	23.4	3	23.97	5	22.4	4	23.54	8	13.12	7	12.95	8	12.28	8	12.28	11	15.86	11	16.35	11	17.04	11	16.18
W200	2	21.52	3	22.45	3	23.19	2	22.44	8	11.94	7	12.29	8	13.02	8	11.8	6	13.5	6	14.09	6	15.21	6	13.64
C162	3	21.85	2	22.73	4	23.96	3	22.69	7	9.74	6	11.77	7	12.4	7	11.95	6	12.87	6	14.34	6	14.11	6	14.09
W213	2	22.29	1	22.91	3	23.76	2	23.1	6	12.44	5	13.14	6	12.82	6	12.01	6	13.73	6	14.75	6	14.25	6	13.79
C069	3	21.64	2	22.21	4	23.45	3	21.21	7	10.78	6	13.24	7	12.13	7	12.46	6	11.83	6	13.14	6	13.37	6	13.01
C187	0	21.06	2	21.87	1	24.57	0	22.24	6	11.12	5	12.41	6	13.62	6	12.65	15	15.17	15	17.01	15	15.9	15	16.6
C116	2	21.89	3	23.54	3	24.12	2	22.55	6	9.83	5	13.97	6	10.32	6	12.08	15	14.08	15	17.11	15	15.45	15	16
C007	2	21.5	1	22.79	3	23.14	2	22.12	8	9.9	7	13.34	8	11.84	8	12.65	7	13.97	7	16.82	7	15.32	7	15.76
W227	2	21.53	1	22.7	3	23.33	2	22.99	5	7.02	4	11.52	5	10.3	5	11.67	7	7.02	7	13.48	7	13.4	7	13.63
W300	2	21.41	1	22.22	3	21.2	2	22.5	7	10.98	6	12.75	7	12.94	7	12.28	13	15.67	13	16.88	13	16.48	13	15.66
C171	1	22.99	2	23.03	2	24.76	1	21.95	6	10.67	5	11.74	6	10.85	6	11.94	15	18.21	15	18	15	19.45	15	17.47
C065	1	21.58	2	22.06	2	22.36	1	21.97	3	7.02	2	10.72	3	8.63	3	10.05	5	9.92	5	12.4	5	12.21	5	10.54
W051	6	22.89	5	24.22	5	26.12	6	22.85	8	14	7	14.79	8	14.09	8	14.35	9	16.99	9	17.93	9	16.64	9	16.73
C144	3	23	2	24.03	4	23.1	3	23.61	7	10.13	6	13.82	7	13	7	12.56	13	16.05	13	18.58	13	17.66	13	17.79
C005	2	21.99	3	23.58	3	23.08	2	22.56	7	7.02	6	12.74	7	11.81	7	11.85	13	16.49	13	18.89	13	18.86	13	17.42
W024	3	22.06	2	23.42	4	24.27	3	23.05	5	11.23	4	13.63	5	10.76	5	11.86	12	15.84	12	18.18	12	15.32	12	14.32
C193	2	22.44	2	23.28	3	25.59	2	22.88	8	10.68	7	13.74	8	13.64	8	13.16	8	14.92	8	16.25	8	15.9	8	15.81
W116	1	22.58	2	23.17	2	21.28	1	22.55	8	11.82	7	12.6	8	12.66	8	11.56	14	17.67	14	18.56	14	18.81	14	16.95
W265	2	21.86	1	22.96	3	22.47	2	23.07	5	11.62	4	13.4	5	11.99	5	13.15	8	14.9	8	16.82	8	19.21	8	15.82
C201	2	22.42	1	23.97	3	23.65	2	23.19	6	7.02	5	12.52	6	9.09	6	10.76	11	12.37	11	15.1	11	14.43	11	13.51
W307	3	21.42	2	22.1	4	22.91	3	20.97	6	11.86	5	12.28	6	13.72	6	11.76	8	12.58	8	14.53	8	14.61	8	12.64
W203	3	23.31	2	24.16	4	24.77	3	23.8	9	12.2	8	13.18	9	12.27	9	12.02	12	14.75	12	16.29	12	17.02	12	15.3
C046	1	21.79	1	22.67	2	24.96	1	22.3	8	7.02	7	12.41	8	10.44	8	12.19	6	13.21	6	14.72	6	14.85	6	13.51
C191	3	22.66	0	23.12	4	22.97	3	22.06	8	12.12	7	13.93	8	15.83	8	12.74	11	15.53	11	15.62	11	17.3	11	15.35
W211	2	22.44	2	23.19	3	24.37	2	22.78	8	13.18	7	13.31	8	14.34	8	12.93	10	13.87	10	14.43	10	13.88	10	13.78
C103	3	22.98	2	23.64	4	24.2	3	23.3	6	7.02	5	14.12	6	11.53	6	12.96	16	17.27	16	18.83	16	17.88	16	17.81
W217	2	22.23	1	22.99	3	21.24	2	23.03	6	12.28	5	13.49	6	13.05	6	13.22	11	15.07	11	16.44	11	16.17	11	15.39
C146	0	22.13	2	23.94	1	24.22	0	23.04	7	10.01	6	12.9	7	10.56	7	11.6	14	16.47	14	18.26	14	20.5	14	17.84
W160	1	22.3	2	23.03	2	24.5	1	22.66	8	12.1	7	12.01	8	12.07	8	12.84	15	16.52	15	16.75	15	17.14	15	17.09
W327	1	21.52	2	23.21	2	22.27	1	22.72	8	11.19	7	12.82	8	12.77	8	12.2	15	14.16	15	16.16	15	17.07	15	15.09
C089	1	23.43	2	24.07	2	22.16	1	24.11	7	11.81	8	13.61	7	13.57	7	12.77	15	17.61	15	18.12	15	19.07	15	17.26
C031	2	21.41	3	22.41	3	21.32	2	22	7	11.04	6	12.69	7	14.37	7	11.22	7	13.02	7	14.74	7	13.64	7	14.24
W059	2	22.43	3	23.33	3	23.33	2	23.04	7	11.18	6	12.35	7	10.47	7	11.36	15	15.43	15	16.91	15	16.79	15	15.86
W074	1	21.56	2	22.27	2	21.67	1	22.45	6	7.02	5	11.33	6	8.75	6	10.36	8	13.39	8	9.1	8	12.77	8	12.94
W226	2	21.87	0	22.96	3	22.25	2	22.55	8	10.75	7	11.79	8	14.02	8	11.91	14	15.79	14	17.08	14	18.19	14	16.63
C176	3	22.64	2	24.11	4	22.61	3	23.98	8	10.7	7	13.27	8	13.41	8	12.23	8	13.91	8	15.36	8	16.45	8	14.94
C155	4	22.17	3	23.27	5	25.22	4	23.04	6	7.02	5	12.29	6	8.39	6	11.94	3	12	3	13.86	3	14.3	3	13.81
W180	3	22.16	2	23.64	2	23.17	3	23.45	7	11.04	6	11.09	7	13.3	7	11.07	8	12.51	8	12.38	8	11.88	8	12.29
C062	2	22.28	2	22.57	3	23.42	2	22.69	5	7.02	4	11.16	5	11.09	5	11.6	9	13.31	9	14.51	9	14.69	9	13.9
W084	2	21.76	1	22.76	3	23.42	2	22.18	7	10.35	6	11.89	7	12.83	7	10.32	9	7.02	9	13.02	9	12.85	9	11.9
W070	3	22.31	3	23.28	2	23.02	3	22.91	6	11.04	5	12.49	6	12.67	6	11.87	8	13.11	8	14.22	8	15.73	8	14.04
W253	3	21.37	2	22.59	4	23.7	3	22.79	7	10.22	6	12.22	7	11.63	7	11.68	14	16.23	14	18.34	14	18.39	14	16.91
C097	3	22.44	2	24.33	4	23.52	3	23.57	5	7.02	6	11.43	5	10.96	5	11.1	7	12.13	7	14.51	7	14.73	7	13.82
W040	2	21.43	1	22.12	3	22.31	2	21.59	7	10.56	6	12.95	7	10.9	7	11.88	7	12.35	7	14.73	7	15.4	7	13.49
C034	1	21.95	2	22.84	2	23.58	1	22.22	4	7.02	3	12.09	4	8.04	4	12.15	13	13.55	13	15.1	13	15.29	13	14.61
W033	3	22.39	2	22.84	4	24.53	3	23.12	6	7.02	5	11.87	6	10.14	6	11.69	8	14.67	8	15.5	8	17.84	8	14.59
W312	4	22.14	3	23.25	3	23.11	4	22.56	8	13.16	7	14.04	8	15.42	8	13.1	8	13.82	8	15.59	8	17.1	8	14.26
W282	3	22.54	2	23.15	2	24.19	3	23.66	5	7.02	4	10.87	5	7.78	5	10.72	5	12.66	5	14.41	5	13.97	5	13.58
W109	1	22.41	2	23.89	2	24.63	1	23.44	7	13.19	6	13.75	7	12.3	7	13.38	14	17.56	14	18.14	14	18.61	14	17.42
W036	4	22.61	3	24.03	3	23.6	4	22.83	7	10.37	6	13.35	7	11.88	7	12.07	12	17.05	12	18.55	12	20.4	12	17.04
W205	3	22.25	2	23.31	4	24.48	3	23.33	8	11.43	7	11.25	8	12.1	8	11.73	5	11.03	5	11.99	5	13.28	5	12.41
W126	3	21.74	2	22.82	4	23.94	3	22.71	7	7.02	6	12.21	7	11.1	7	11.88	7	7.02	7	14.59	7	16.24	7	14.38
C117	1	21.48	1	23.12	2	23.38	1	22.24	6	7.02	5	12.56	6	11.38	6	11.65	6	10.89	6	13.91	6	14.51	6	12.95
C074	1	21.14	2	22.65	2	23.75	1	22.1	7	7.02	8	13.92	7	11.14	7	12.01	13	16.52	13	17.69	13	16.61	13	16.84
W089	1	22.1	2	23.27	2	22.79	1	22.35	9	12.57	8	13.24	9	12.63	9	12.71	8	16.01	8	17.34	8	17.3	8	16.02
W199	2	22.19	3	22.36	1	23.33	2	23.22	6	11.19	5	11.35	6	10.95	6	11.96	8	11.95	8	13.6	8	11.68	8	10.27
C043	2	21.46	2	22.68	3	21.33	2	21.65	7	7.02	6	13.3	7	12.19	7	10.58	5	12.41	5	14.68	5	12.61	5	12.89
W083	4	22.07	1	22.81	5	23.62	4	21.78	6	11.37	5	12.5	6	10.55	6	11.99	7	7.02	7	13.49	7	15.11	7	13.25
W009	2	21.92	1	22.94	3	24.08	2	22.52	4	7.02	3	12.15	4	7.83	4	11.92	8	10.94	8	13.1	8	13.57	8	12.72
W173	3	23.58	2	24.69	4	25.05	3	24.36	7	11.86	6	13.63	7	12.53	7	13.1	12	15.89	12	17.13	12	19.62	12	16.35
W149	2	22.38	1	23.06	3	24.32	2	23.02	9	11.72	8	12.56	9	12.51	9	12.47	7	14.85	7	15.34	7	16.08	7	15.91
C105	3	22.36	2	23.69	4	25.09	3	22.77	10	11.55	9	14.7	10	14.79	10	13.23	12	15.81	12	17.21	12	16.42	12	16.12
C036	2	21.81	1	23.29	3	22.49	2	22.81	7	7.02	6	10.84	7	9.24	7	9.76	9	7.02	9	12.74	9	12.39	9	12.36
W064	1	22.48	2	22.96	2	25.13	1	23.18	8	10.23	7	10.91	8	9.6	8	11.57	14	15.37	14	16.82	14	16.44	14	16.21
W251	4	23.57	1	24.09	5	24.04	4	24.12	7	13.61	6	13.64	7	15.2	7	13.74	14	18.51	14	19.83	14	21.03	14	18.12
W182	4	21.93	3	22.8	3	23.06	4	23	9	13.16	8	13.62	9	14.32	9	13.3	9	13.6	9	15.32	9	15.6	9	14.98
C009	3	22.33	2	23.85	4	23.96	3	23.04	7	10.97	6	13.64	7	11.62	7	12.76	9	15.91	9	17.07	9	17.98	9	16.12
W164	5	23.63	4	23.85	4	25.54	5	23.97	8	13.15	7	13.28	8	15.28	8	13.02	8	15.7	8	16.85	8	18.66	8	16.39
W222	2	21.36	1	22.61	3	21.26	2	22.63	7	11.92	6	12.71	7	12.96	7	12.97	8	14.25	8	15.42	8	16.86	8	15.3
W019	2	22.72	3	23.16	3	24.15	2	22.54	8	11.22	7	13.05	8	11.42	8	12.61	13	14.34	13	16.9	13	17.04	13	16.12
C017	0	22.48	3	23.21	1	23.32	0	22.08	5	10.03	6	12.49	5	10.12	5	11.91	13	14.38	13	15.65	13	16.58	13	14.28
W238	4	22.63	1	23.22	3	24.38	4	23.48	8	10.88	7	12.43	8	14.07	8	11.32	9	13.29	9	14.59	9	14.42	9	13.66
W088	1	22.58	2	22.88	2	22.79	1	22.97	8	12.1	7	11.95	8	13.57	8	12.32	14	14.38	14	15.48	14	14.13	14	14.29
W026	3	21.97	2	23.09	4	24.1	3	22.51	7	11.89	6	14.66	7	12.89	7	13.15	7	14.68	7	16.43	7	17.5	7	15.73
C137	1	21.17	2	23.21	2	24.29	1	22.56	4	7.02	5	12.35	4	9.98	4	11.33	13	16.86	13	19.49	13	18.31	13	18.56
C094	4	23.9	3	25.11	3	24.6	4	24.67	6	12.02	5	14.91	6	14.15	6	13.98	10	16.61	10	18.42	10	18.26	10	17.33
W179	3	21.72	2	22.93	4	23.68	3	22.36	9	12.55	8	13.33	9	12.94	9	13.25	10	13.1	10	15.08	10	14.81	10	14.09
W143	3	24.11	2	24.43	4	22.85	3	24.47	9	13.14	8	13.59	9	15.33	9	13	15	19.97	15	20.6	15	22.33	15	19.68
W150	2	22.64	1	22.87	3	22.6	2	22.82	8	13.09	7	13.11	8	15.07	8	12.93	6	12.85	6	14.31	6	14.73	6	13.53
W181	3	21.91	2	22.8	4	23.55	3	23.11	7	10.6	6	12.75	7	11.83	7	11.37	4	12.24	4	13.69	4	13.17	4	12.64
W087	3	21.83	2	23.15	4	24.51	3	22.01	8	11.91	7	13.48	8	13.87	8	12.47	8	12.18	8	14.21	8	12.96	8	12.23
C170	3	22.24	2	24.03	4	22.89	3	23.13	7	11.14	6	13.93	7	12.33	7	13.39	7	13.07	7	15.42	7	16.24	7	14.66
W001	3	22.6	2	23.57	4	23.56	3	22.99	8	11.29	7	12.95	8	11.18	8	12.07	8	13.37	8	15.42	8	15.89	8	14.49
C130	0	21.45	3	23.42	1	25.06	0	23.03	6	10.11	5	13.04	6	12.38	6	11.94	15	14.3	15	17.54	15	18.21	15	16.27
W124	3	22.02	2	23.39	4	22.75	3	23.61	6	11.6	5	12.16	6	12.14	6	11.94	6	7.02	6	12.44	6	13.38	6	12.21
C125	2	21.75	1	23.54	3	23.17	2	22.84	8	7.02	7	13.64	8	11.19	8	12.23	7	13.21	7	16.36	7	17.02	7	15.28
W301	4	22.04	1	22.33	5	24.34	4	22.98	8	11.86	7	12.26	8	11.33	8	12.22	9	14.1	9	14.86	9	14.07	9	13.44
W075	2	22.21	1	22.78	3	21.25	2	21.98	7	7.02	6	11.49	7	10.15	7	10.45	8	7.02	8	12.26	8	13.06	8	11.41
C145	3	21.78	2	23.6	4	24.87	3	22.99	8	11.06	7	13.77	8	14.54	8	12.94	7	11.25	7	13.29	7	13.73	7	14.18
W080	3	22.74	2	23.14	4	23.65	3	22.81	6	7.02	5	11.6	6	11.74	6	9.67	7	12.51	7	13.15	7	14.58	7	12.95
W230	4	22.36	3	23.37	3	23.87	4	22.85	7	11.88	6	13.33	7	11.1	7	13.41	8	14.44	8	15.64	8	16.83	8	15.05
C139	3	22.34	4	24.3	4	24.86	3	23.86	7	7.02	6	13.72	7	10.47	7	13.05	9	13.67	9	17.03	9	17.84	9	16.62
W045	2	22.58	3	23.66	3	23.25	2	22.78	7	7.02	6	12.11	7	11.45	7	11.41	13	15.53	13	16.1	13	13.86	13	15.16
C161	4	22.8	3	23.15	3	23.32	4	23.2	9	11.44	8	12.49	9	11.69	9	11.84	5	11.52	5	12.74	5	13.36	5	12.6
W007	3	22.94	2	23.26	4	26.22	3	24.07	8	11.68	7	12.82	8	14.66	8	12.7	14	16.4	14	17.65	14	17.48	14	17.25
C037	3	21.84	3	22.7	4	21.38	3	22.46	6	7.02	7	10.63	6	9.35	6	10.09	4	9.71	4	12.37	4	9.9	4	10.11
W008	2	23.42	3	23.89	3	24.67	2	24.25	8	12.34	7	13.06	8	13.01	8	12.91	14	16.47	14	17.78	14	16.75	14	17.03
C129	3	22.4	3	24.04	4	24.28	3	24.06	4	10.13	3	12.07	4	10.63	4	10.77	8	7.02	8	13.44	8	14.16	8	13.49
W285	4	23.24	3	23.64	5	23.79	4	24.44	7	13.11	6	13.59	7	14.57	7	13.38	13	18	13	19.55	13	18.55	13	18.64
W093	3	21.77	2	23.06	4	22.83	3	22.33	9	11.38	8	13.25	9	13.51	9	12.05	10	15.98	10	17.24	10	18.58	10	16.01
W225	1	21.38	2	22.31	2	22.03	1	22.59	6	11.48	5	12.72	6	13.07	6	12.29	13	14.38	13	15.62	13	17	13	14.99
C042	3	23.59	2	24.33	4	23.22	3	22.97	7	11.51	6	14.26	7	12.84	7	13.07	10	16.13	10	17.39	10	15.65	10	16.42
W319	2	22.21	3	23.17	3	23.79	2	23.04	8	12.48	7	13.14	8	13.01	8	12.23	12	15.97	12	17.55	12	18.33	12	16.47
W154	4	22.73	1	22.68	5	22.32	4	23.28	8	12.52	7	13.36	8	13.9	8	13.34	8	14.76	8	15.32	8	15.22	8	15.63
W147	3	22.66	2	23.33	4	25.99	3	23.52	8	13.93	7	14.07	8	14.64	8	13.84	6	15.68	6	16.08	6	15.94	6	15.43
W246	2	21.81	1	22.93	3	23.47	2	22.42	8	10.79	7	12.72	8	11.06	8	12.52	7	12.87	7	15.09	7	14.66	7	14.19
C023	1	22.14	2	23.44	2	24.3	1	22.77	8	9.52	7	12.31	8	9.89	8	11.6	15	16.15	15	18.88	15	17.39	15	17.63
W276	3	21.35	1	22.51	4	22.77	3	22.32	9	13.17	8	14.28	9	14.82	9	13.11	10	16.54	10	17.91	10	16.42	10	16.46
W283	3	22.84	4	23.4	4	24.2	3	23.56	9	12.91	8	13.82	9	12.03	9	12.89	15	15.81	15	17.38	15	17.39	15	16.07
W322	4	22.66	3	23.01	5	23.68	4	22.78	7	7.02	6	12.94	7	9.8	7	11.09	8	12.39	8	14.46	8	13.64	8	13.1
W248	2	22.4	1	23.6	3	24.09	2	23.52	8	13	7	13.45	8	12.51	8	13.39	4	14.3	4	16.04	4	15.73	4	15.55
C177	0	21.53	2	22.68	1	22.25	0	22.04	5	7.02	6	11.13	5	10.42	5	9.76	14	14.42	14	16.46	14	18.06	14	15.35
C080	1	21.2	2	21.94	2	21.76	1	22.04	9	10.66	8	13.75	9	12.7	9	11.45	6	11.92	6	13.94	6	13.46	6	12.41
W184	3	21.46	2	22.44	4	22.51	3	21.52	6	10.87	5	12.68	6	11.63	6	11.93	6	11.86	6	13.1	6	13.82	6	13.25
W013	1	22.91	2	23.03	2	24.04	1	22.27	8	11.91	7	13.29	8	11.99	8	12.28	14	15.1	14	16.62	14	16.35	14	15.41
W250	2	22.45	3	23.43	3	23	2	23.82	5	7.02	4	11.52	5	10.03	5	12.2	13	13.97	13	15.89	13	15.04	13	14.68
C090	2	21.88	1	22.59	3	22.59	2	22.01	5	7.02	4	12.08	5	10.23	5	11.32	7	13.01	7	14.04	7	13.75	7	13.34
W165	2	22.59	0	23.18	3	22.83	2	23.5	8	11.78	7	12.35	8	14.29	8	12.73	8	14.41	8	15.66	8	15.35	8	15.77
W295	3	22.17	2	22.71	4	23.4	3	23.07	8	11.73	7	11.79	8	13.49	8	11.47	7	12.82	7	14.85	7	12.72	7	13.4
W162	0	22.21	2	23.39	1	22.73	0	23.06	7	11.93	6	12.18	7	12.67	7	12.35	14	14.63	14	15.73	14	16.08	14	14.77
W073	2	21.86	1	22.26	3	22.51	2	22.09	7	10.86	6	13.21	7	12.94	7	13.05	8	12.79	8	13.55	8	14.09	8	13.3
W289	3	21.52	2	22.59	4	24.57	3	22.98	7	12.21	6	12.85	7	11.51	7	12.29	8	13.26	8	15.58	8	13.42	8	14.12
W309	3	22.18	2	22.58	4	23.49	3	23.39	6	10.47	5	12.31	6	13.05	6	12.08	9	15.41	9	17.31	9	17.83	9	16.17
W155	3	22.7	2	23.33	4	23.24	3	23.85	9	13.44	8	13.96	9	16.13	9	13.81	9	15.03	9	15.88	9	14.72	9	15.93
C085	1	22.4	2	22.78	2	22.41	1	23.17	6	7.02	5	13.4	6	11.18	6	12.19	14	17.54	14	18.24	14	17.8	14	18.15
C127	4	21.86	3	23.84	3	23.22	4	23.09	8	7.02	7	12.14	8	11.95	8	10.85	6	10.5	6	13.99	6	12.88	6	13.38
W299	3	22.22	2	23.07	4	23.2	3	22.69	8	13.09	7	13.43	8	14.29	8	13.23	6	14.03	6	15.86	6	14.4	6	13.97
C001	3	22.62	4	23.62	4	22.75	3	22.48	6	11.88	5	12.11	6	11.34	6	12.11	8	11.92	8	12.73	8	14.17	8	12.74
W298	3	22.21	2	23.15	4	23.79	3	23.04	7	11.91	6	12.4	7	12.12	7	12.48	9	13.77	9	15.46	9	16.54	9	14.88
C011	2	22.69	3	22.96	3	22.2	2	22.18	8	12.8	7	14.59	8	12.88	8	13.16	10	15.08	10	15.97	10	17.36	10	13.67
C029	1	21.51	2	23.2	2	24.54	1	21.91	8	10.47	7	13.91	8	11.07	8	12.68	12	14.87	12	17.56	12	16.92	12	15.95
W061	3	22.49	2	23.86	4	24.22	3	23.35	5	10.29	4	12.59	5	11.03	5	12.23	13	15.1	13	16.81	13	15.9	13	15.67
W221	3	21.81	2	22.64	2	23.91	3	22.23	9	11.24	8	12.4	9	13	9	12.3	8	15.21	8	15.93	8	16.43	8	15.77
W169	3	21.54	2	22.44	4	22.46	3	23.02	9	13.19	8	13.89	9	14.28	9	13.53	9	15.02	9	16.6	9	15.58	9	16
W247	3	22.46	2	23.53	4	23.69	3	23.17	8	10.16	7	12.36	8	11.68	8	10.85	3	7.02	3	14.04	3	13.69	3	13.4
W006	3	22.97	2	23.14	4	22.35	3	23.84	7	12.28	6	12.44	7	12.61	7	12.07	13	16.63	13	17.96	13	16.23	13	16.95
C136	4	21.59	3	23.68	5	24.16	4	23.36	8	7.02	7	12.46	8	9.09	8	11.36	8	8.97	8	13.6	8	13.94	8	13.39
W011	2	22.54	3	23.43	3	23.68	2	23.05	8	11.95	7	13.06	8	11.4	8	11.33	14	14.37	14	17.06	14	15.66	14	15.86
C198	4	22.33	1	22.57	5	25.05	4	23.72	6	7.02	5	13.47	6	10.89	6	12.56	11	15.6	11	16.97	11	16.49	11	16.96
C151	4	23.19	3	24.44	5	25.14	4	23.95	8	12.58	7	14.53	8	12.69	8	13.64	8	15.5	8	17.35	8	17.86	8	17.04
W262	4	23.5	3	24.03	5	23.44	4	24.22	8	13.08	7	13.56	8	14.2	8	13.3	6	12.75	6	13.88	6	15.11	6	13.74
W157	3	22.21	2	22.32	4	24.17	3	23.38	7	12.33	6	12.65	7	10.95	7	12.84	5	14.13	5	15.19	5	16.53	5	15.4
W317	3	21.14	2	22.57	4	22.44	3	21.86	6	12.07	5	12.26	6	11.4	6	12.41	7	12.71	7	14.26	7	14.07	7	12.93
W291	3	21.96	2	23.12	4	24.49	3	23.08	9	12.59	8	13.56	9	15.59	9	12.92	10	14.15	10	16.01	10	16.51	10	15.06
W029	3	21.46	2	22.73	4	24.13	3	21.95	5	11.91	4	12.03	5	11.5	5	11.95	5	7.02	5	12.4	5	14.14	5	12.11
W052	2	23.53	3	24.62	3	23.81	2	23.93	6	12.04	5	12.86	6	13.17	6	11.94	13	14.62	13	15.61	13	15.1	13	14.83
W311	3	21.88	2	22.27	4	22.37	3	22.84	6	11.9	5	12.1	6	14.06	6	12.15	10	14.17	10	15.9	10	16.63	10	14.55
C111	4	23.14	3	23.64	5	23.77	4	23.5	7	10.14	6	13.43	7	10.66	7	12.62	14	15.78	14	17.37	14	16.8	14	16.3
W002	1	22.14	2	23.44	2	22.01	1	23.19	8	11.4	7	11.36	8	12.36	8	10.92	14	16.99	14	18.57	14	17.31	14	17.48
C108	2	22.4	2	23.96	3	23.14	2	23	8	7.02	7	13.97	8	12.06	8	12.47	6	12.79	6	15.14	6	15.54	6	14.17
C048	0	22.05	3	23.46	1	23.24	0	22.88	5	7.02	4	12.76	5	11.2	5	10.55	16	15.22	16	16.65	16	14.93	16	15.03
C157	2	22.26	2	22.95	3	23.08	2	23	6	10.61	7	12.9	6	14.3	6	11.58	6	10.83	6	13.12	6	12.56	6	12.29
W151	3	23.67	2	24.55	4	24	3	24.92	6	12.53	5	12.27	6	10.72	6	12.53	7	16.26	7	16.98	7	17.56	7	16.96
C180	2	21.89	3	22.81	3	23.31	2	22.64	6	7.02	5	12.35	6	11.31	6	11.98	6	14.43	6	15.95	6	17.59	6	15.45
C118	3	21.26	2	23.56	4	24.01	3	22.14	8	10.62	7	13.81	8	11.83	8	12.4	6	12.9	6	16.39	6	17.13	6	15.57
W229	2	21.83	1	22.8	2	23.81	2	22.92	9	11.73	8	13.42	9	14.23	9	12.75	7	14.25	7	15.7	7	17.61	7	14.91
W161	2	22.13	1	22.98	3	23.1	2	22.79	7	12.33	6	12.06	7	13.59	7	12	9	11.96	9	14.09	9	14.11	9	13.22
C026	0	21.58	3	22.79	1	21.81	0	22.7	5	7.02	4	12.67	5	11.82	5	11.92	14	12.85	14	15.65	14	15	14	14.19
W267	2	22.04	1	22.75	3	24.63	2	22.88	7	10.65	6	11.87	7	10.36	7	11.85	7	12.67	7	14.05	7	14.87	7	12.88
C134	2	21.37	3	23.15	3	22.48	2	22.8	7	11.09	6	14.5	7	14.14	7	13.26	13	15.93	13	18.61	13	19.45	13	18.01
W053	3	21.69	2	23.24	4	23.75	3	22.54	6	11.56	5	12.89	6	13.42	6	11.92	13	17.35	13	18.65	13	18.32	13	17.63
C182	3	22.12	2	23.64	4	24.61	3	22.71	9	11.49	8	13.33	9	11.74	9	12.34	8	13.55	8	15.5	8	16.52	8	14.39
C050	3	21.8	2	22.89	4	24.05	3	22.52	8	11.91	7	14.62	8	12.67	8	13.11	10	14.32	10	16.2	10	17.79	10	15.12
C163	2	22.87	1	24.13	1	22.9	2	23.04	5	11.32	4	12.04	5	11.24	5	12.03	9	12.6	9	14.98	9	13.94	9	14.49
W302	2	21.88	1	22.81	3	24.29	2	22.63	7	12.59	6	11.88	7	13.42	7	12.65	12	16.2	12	17.39	12	15.97	12	15.7
W111	2	22.19	3	22.87	3	22.94	2	22.02	6	11.72	5	12.09	6	12.48	6	10.91	8	12.94	8	14.05	8	14.5	8	12.26
C082	1	22.61	4	23.64	2	22.36	1	22.21	7	11.2	6	12.99	7	12.02	7	11.19	12	17.08	12	17.62	12	17.73	12	17.3
C012	4	24.67	5	25.2	5	25.13	4	24.55	7	12.92	6	15	7	13.34	7	13.43	15	18.28	15	19.06	15	19.16	15	17.67
W152	3	24.02	0	24.06	4	24.7	3	24.68	8	13.32	7	12.6	8	13.48	8	13.05	9	14.84	9	15.39	9	14.15	9	14.78
C166	3	21.91	2	23.22	4	22.28	3	22.52	8	10.76	7	12.79	8	13.19	8	12.51	8	13.41	8	15.94	8	17.84	8	15.36
C041	4	21.9	1	22.91	5	24.04	4	22.06	7	11.33	6	13.67	7	11.82	7	12.82	7	15	7	16.19	7	15.39	7	15.44
W156	4	22.29	1	23.03	5	24.63	4	23.51	8	11.98	7	11.37	8	12.87	8	12.3	6	14.02	6	14.86	6	17.4	6	14.62
C199	4	22.68	3	23.84	3	23.85	4	24.08	8	10.42	7	13.7	8	14.33	8	13.24	8	14.35	8	16.25	8	17	8	15.63
C073	3	21.93	0	22.91	4	25.32	3	22.99	6	7.02	5	13.37	6	8.85	6	12.14	8	13.39	8	14.46	8	13.65	8	13.12
W176	4	22.89	5	24.01	5	25.15	4	23.51	7	12.43	6	13.39	7	13.6	7	13.06	11	14.69	11	15.89	11	15.29	11	15.01
C194	2	21.96	2	22.85	3	21.08	2	22.18	5	7.02	4	12.08	5	9.34	5	11.28	6	11.06	6	13.23	6	13.19	6	13.13
W085	3	21.72	2	22.69	4	23.41	3	22	7	12.04	6	12.52	7	13.57	7	11.16	10	12.96	10	14.6	10	15.27	10	13.59
C123	1	21.85	2	23.43	2	23.48	1	22.82	6	7.02	5	13.57	6	11.1	6	12.44	15	14.85	15	17.47	15	17.3	15	16.48
C186	1	21.33	1	22.07	2	22.3	1	22.36	8	11.21	7	13.59	8	12.27	8	13.53	14	16.24	14	17.94	14	18.81	14	17.54
W209	3	22.06	2	23.2	4	22.36	3	22.45	8	11.48	7	12.53	8	14.03	8	11.61	13	15.19	13	16.49	13	17.03	13	15.58
W056	1	22.49	2	23.65	2	24.44	1	22.85	7	11.8	6	12.54	7	13.46	7	12.01	16	15.61	16	16.64	16	16.58	16	15.73
W153	3	22.67	0	22.53	4	22.59	3	22.82	7	12.87	6	12.35	7	12.97	7	13	11	14.47	11	14.93	11	15.44	11	15.3
W068	2	21.78	0	23.1	3	22.37	2	22.27	7	9.98	6	11.68	7	12.44	7	11.27	13	15.32	13	16.82	13	18.9	13	15.95
C087	1	22.4	4	23.27	2	23.16	1	22.94	7	11.91	8	13.98	7	12.37	7	12.28	15	13.29	15	14.62	15	14.75	15	14.36
C115	3	22.15	2	23.82	4	23.74	3	23.47	9	9.85	8	13.94	9	13.5	9	12.51	7	7.02	7	14.23	7	14.81	7	13.91
W308	3	21.44	2	22.24	4	22.97	3	22.09	6	11.86	5	12.05	6	12.01	6	12.16	8	12.49	8	14.18	8	12.32	8	11.89
W212	2	22.47	2	23.07	3	21.12	2	22.45	6	12.18	5	12.61	6	13.99	6	11.63	8	12.04	8	13.98	8	14.04	8	13.17
C183	2	22.12	2	23.59	3	22.76	2	23.07	7	7.02	6	12.5	7	11.17	7	12.01	7	14	7	16.24	7	15.04	7	15.51
C010	2	21.45	1	22.41	3	22.25	2	22.73	7	10.26	8	13.17	7	12.55	7	12.28	13	15.48	13	17.79	13	18.03	13	16.29
W187	3	22.98	2	23.32	4	22.74	3	23.72	8	11.66	7	12.97	8	13.34	8	11.84	8	14.91	8	16.79	8	16.08	8	15.87
C083	2	22.27	3	22.93	3	23.34	2	22.83	7	11.08	6	11.53	7	10.5	7	10.57	18	18.01	18	19.02	18	20.57	18	18.22
C109	3	22.55	2	24.19	4	23.64	3	23.19	10	11.03	9	14.85	10	14.21	10	13.73	9	14.33	9	15.88	9	14.5	9	14.36
W078	2	22.24	0	22.97	3	24.11	2	22.36	7	11.77	6	13.4	7	13.99	7	12.71	9	14.11	9	15.82	9	14.33	9	14.4
C027	3	21.92	2	23.51	4	22.49	3	22.81	7	7.02	8	12.66	7	9.78	7	11.81	5	10.87	5	14.43	5	12.27	5	12.57
W003	5	24.02	2	24.52	6	25.41	5	24.52	8	11.66	7	12.62	8	14.06	8	11.35	13	17.34	13	18.56	13	18.92	13	18.13
W170	5	22.33	2	23.39	6	24.05	5	23.87	7	11.71	6	13.44	7	10.95	7	12.75	9	14.37	9	15.66	9	16.24	9	15.43
C078	3	22.21	0	22.75	4	23.52	3	23.09	7	7.02	6	12.56	7	10.12	7	11.36	6	12.06	6	13.7	6	12.32	6	12.37
C032	1	21.88	1	22.47	2	22.62	1	22.41	6	10.32	5	13.54	6	12.62	6	11.99	13	14.56	13	15.97	13	16.24	13	15.21
W259	2	21.7	1	22.96	3	21.82	2	23.14	9	10.81	8	12.43	9	13.57	9	10.35	10	12.87	10	15.42	10	15.29	10	13.86
W314	2	22.04	1	23.18	3	24.79	2	22.97	8	11.02	7	14.07	8	13.28	8	13.78	8	12.45	8	15.1	8	13.67	8	13.84
C181	1	22.59	2	22.55	2	25.72	1	23.01	8	13.75	7	13.44	8	15.02	8	13.19	14	16.83	14	17.1	14	16.84	14	17.08
C052	2	22.55	3	23.4	3	25.16	2	22.75	4	11.06	5	12.99	4	13.06	4	12.15	15	14.5	15	15.77	15	15.72	15	14.19
W118	3	22.15	2	22.95	4	21.81	3	22.67	6	11.83	5	12.54	6	12.68	6	11.35	14	14.4	14	15.1	14	14.82	14	13.47
W101	2	21.68	0	22.48	3	21.76	2	21.27	8	12.86	7	14.17	8	14.53	8	12.61	9	16.42	9	17.59	9	17.32	9	16.31
C184	3	21.89	2	24.09	4	26	3	23.54	9	12.39	8	14.38	9	14	9	14.09	10	14.41	10	16.72	10	16.6	10	15.81
C077	4	21.6	1	22.28	5	23.15	4	22.27	8	10.54	7	12.89	8	11.67	8	10.57	9	14.07	9	14.72	9	13.16	9	14.05
W273	3	22.51	2	23.27	4	26.14	3	23.8	9	13.23	8	14.11	9	12.54	9	13.45	14	18.01	14	20.02	14	18.95	14	18.49
W236	2	21.88	1	22.3	3	22.58	2	22.69	8	11.76	7	12.53	8	10.61	8	10.72	10	14.27	10	15.55	10	15.78	10	14.48
C138	4	22.35	3	24.41	5	23.67	4	23.95	8	12.12	7	15.21	8	14.68	8	14.05	14	16.97	14	19.79	14	18.13	14	19.05
W241	3	22.18	2	23.21	4	23.97	3	23.63	8	13.02	7	14.2	8	15.78	8	13.47	9	15.77	9	18.06	9	18.98	9	16.83
W035	4	22.49	3	23.82	3	23.19	4	22.74	7	13.22	6	13.92	7	14.19	7	13.31	10	15.12	10	16.68	10	17.4	10	15.98
W032	3	21.73	2	22.43	4	23.88	3	23.25	7	10.45	6	12.42	7	11.73	7	12.51	7	12.57	7	13.87	7	13.1	7	13.2
C189	0	21.69	2	22.74	1	22.1	0	22.3	5	10.75	4	12.01	5	11.96	5	11.08	12	12.07	12	14.08	12	13.81	12	13.7
W257	4	23.74	3	24.54	5	25.81	4	24.81	7	10.15	6	13.02	7	12	7	12.23	13	15.44	13	17.28	13	18.63	13	16.1
W060	2	23.08	3	24.2	3	24.33	2	23.69	8	12.52	7	13.12	8	13.52	8	12.76	14	19.11	14	20.08	14	21.49	14	19.23
W065	3	21.44	2	22.12	4	23.55	3	21.34	6	9.04	5	10.75	6	9.78	6	11.34	15	14.87	15	16.16	15	17.15	15	15.48
C143	3	21.85	2	23.03	4	23.92	3	22.29	8	11.33	7	14.05	8	13.06	8	13.32	12	13.96	12	16.76	12	16.81	12	15.63
W148	3	22.96	2	23.7	4	25.46	3	24.07	8	12.09	7	12.54	8	11.45	8	12.26	4	14.11	4	14.62	4	13.25	4	14.28
C091	5	23.32	4	24.19	6	24.6	5	23.4	9	10.18	8	13.25	9	11.81	9	11.46	8	13.04	8	14.68	8	16.23	8	13.18
W119	3	23.22	2	23.56	4	23.1	3	22.92	7	11.93	6	12.31	7	12.34	7	11.64	14	17.19	14	18.11	14	16.94	14	16.4
C102	4	22.55	3	23.76	5	24.77	4	22.88	8	11.07	7	13.42	8	12.16	8	12.32	11	16.68	11	18.47	11	18.04	11	17.36
W242	3	22.03	2	22.62	4	22.96	3	23.53	7	13.49	6	14.2	7	12.67	7	13.81	9	15.58	9	17.54	9	16.18	9	16.43
W058	3	22.01	2	23.2	4	22.64	3	22.87	6	12.45	5	13.34	6	12.21	6	12.97	7	15.3	7	16.49	7	15.64	7	15.7
C044	3	21.76	2	22.87	4	20.99	3	20.9	7	11.95	6	13.97	7	14.88	7	12.22	5	14.19	5	15.6	5	15.57	5	14.46
C149	0	22.1	2	23.3	1	24.3	0	23.15	5	10.37	4	13.17	5	12.24	5	11.95	15	13.76	15	15.99	15	17.9	15	15.6
W132	2	22.16	1	22.35	3	23.13	2	22.55	6	10.48	5	11.6	6	10.21	6	11.48	5	11.62	5	13.13	5	12.88	5	11.46
C156	2	22	2	23.88	3	23.5	2	22.95	8	10.46	7	13.24	8	11.97	8	11.71	2	11.58	2	12.89	2	14.67	2	12.39
W172	4	23.22	1	24.58	5	26.03	4	24.26	7	12.2	6	12.74	7	12.85	7	12.39	7	13.11	7	14.74	7	16	7	13.77
W320	3	22.2	2	23.22	4	23.15	3	23.08	5	7.02	4	11.8	5	9.68	5	11.1	9	11.48	9	13.74	9	15.23	9	12.73
C185	1	22.56	2	23.67	2	22.45	1	23.63	6	7.02	5	10.9	6	9.94	6	11.22	13	14.45	13	16.91	13	17.4	13	16.2
C092	4	22.87	4	23.99	5	23.28	4	23.35	7	7.02	8	13.3	7	10.57	7	11.08	8	13.08	8	14.59	8	15.58	8	14.12
W313	2	21.25	1	22.39	3	22.75	2	22.08	6	10.15	5	11.46	6	11.45	6	11.35	9	11.93	9	13.49	9	14.24	9	12.94
W102	3	23.01	4	24.17	4	23.19	3	22.76	7	13.54	6	14.3	7	12.91	7	13.99	15	18.09	15	19	15	19.86	15	17.92
C160	4	21.94	3	23.5	3	24.69	4	23.22	6	11.78	5	13.78	6	12.53	6	13.29	8	13.67	8	14.83	8	16.34	8	14.41
W117	1	21.81	2	22.19	2	22.45	1	21.96	8	12.72	7	12.97	8	13.49	8	12.16	16	17.42	16	18.48	16	19.37	16	16.33
W281	1	23.14	2	22.9	2	24.08	1	23.57	7	12.93	6	12.81	7	13.66	7	12.86	13	16.18	13	17.23	13	18.05	13	16.1
C071	2	21.99	3	23.03	3	25.68	2	22.68	5	7.02	6	13.37	5	10.11	5	11.66	14	14.52	14	15.52	14	14.58	14	14.01
W264	4	22.2	3	23.22	5	24.94	4	23.47	8	12.51	7	12.99	8	12.64	8	12.42	7	14.24	7	15.19	7	13.16	7	14.29
C099	1	22.27	1	23.83	2	22.73	1	23.39	4	7.02	3	12.56	4	10.39	4	10.09	11	12.28	11	14.92	11	13.66	11	12.58
W030	3	22.33	2	23.52	4	23.6	3	23.52	8	12.99	7	13.84	8	14.37	8	12.47	11	16.59	11	18.04	11	18.62	11	17.33
W043	2	22.04	1	23.63	3	23.17	2	23.2	8	11.2	7	12.56	8	13.1	8	11.77	7	13.19	7	15.39	7	13.33	7	14.11
C101	1	22.94	1	23.76	2	22.19	1	23.37	8	10.76	7	13.77	8	14.26	8	12.56	14	16.22	14	17.84	14	17.5	14	16.5
W130	2	22.63	3	23.19	3	24.86	2	23.87	7	11.72	6	13.12	7	12.76	7	12.28	13	13.01	13	7.07	13	9.06	13	14.35
C076	3	21.5	1	23.14	4	23.26	3	22.5	7	10.21	8	12.51	7	11.27	7	11.09	9	14.09	9	15.37	9	13.92	9	14.09
C014	3	22.89	0	24.04	4	25.74	3	23.2	6	7.02	5	12.32	6	9.77	6	10.92	13	17.56	13	18.6	13	18.77	13	17.44
W195	3	22.28	2	23.19	4	25.26	3	22.51	8	10.4	7	12.53	8	10.7	8	11.45	8	13.75	8	14.7	8	14.38	8	14.11
C141	4	22.38	3	24.23	4	25.2	4	23.3	8	10.15	7	14.93	8	10.96	8	13.96	11	14.99	11	18.66	11	17.04	11	17.71
W284	1	22.15	3	22.47	2	23.34	1	23.28	7	11.34	6	11.82	7	12.9	7	12.23	14	16.82	14	18.4	14	18.94	14	17.32
C003	2	22.3	3	23.64	3	25.32	2	23.24	6	7.02	5	11.88	6	9.84	6	12.17	12	13.66	12	15.73	12	15.57	12	14.72
W145	3	22.08	2	22.36	4	21.59	3	22.82	7	10.64	6	10.7	7	9.02	7	9.76	8	12.09	8	14.14	8	14.33	8	14.1
W054	2	21.76	1	23.35	3	21.3	2	22.69	6	10.18	5	11.57	6	9.85	6	11.36	7	10.17	7	12.57	7	13.75	7	12.22
C192	4	23.43	3	23.94	5	25.13	4	23.44	8	12.06	7	14.52	8	13.01	8	13.76	11	15.81	11	17.35	11	16.83	11	16.19
W228	3	21.73	2	22.85	2	24	3	22.88	7	11.34	6	11.91	7	10.37	7	11.94	8	12.95	8	14.34	8	13.87	8	13.94
C008	2	22.17	1	23.65	3	24.91	2	23.18	8	10.77	7	14.46	8	13.44	8	13.04	11	13.43	11	16.12	11	16.81	11	14.82
W237	2	21.7	0	22.11	3	22.9	2	22.63	9	12.96	8	14.1	9	14.34	9	13.78	8	13.58	8	15.45	8	13.11	8	13.56
W316	1	21.15	1	22.5	2	21.58	1	21.62	8	11.6	7	13.17	8	11.28	8	12.28	8	12.64	8	15.36	8	13.73	8	14.16
W189	1	21.04	1	21.89	2	21.85	1	21.89	7	7.02	6	12.84	7	11.56	7	11.66	11	14.21	11	14.73	11	15	11	14.51
C122	3	21.78	2	23.14	4	23.14	3	22.51	9	11.09	8	13.68	9	14.62	9	11.07	4	10.98	4	14.51	4	14.13	4	13.73
W071	4	22.46	3	23.37	5	24.07	4	23.09	6	11.35	5	11.19	6	12.51	6	11.22	8	7.02	8	12.72	8	12.47	8	12.22
W163	4	22.18	1	22.95	5	23.78	4	22.88	9	12.46	8	13.73	9	13.42	9	13.1	7	14.05	7	15.43	7	16.69	7	15.19
W022	3	21.85	2	23.08	4	22.92	3	23.24	7	12.14	6	13.97	7	13.1	7	12.05	13	15.97	13	17.67	13	18.49	13	17
W133	5	23.26	2	23.96	6	25.36	5	23.29	8	13.11	7	13.98	8	13.91	8	13.18	7	16.81	7	17.1	7	17.33	7	16.73
W038	1	22.61	2	23.47	2	25.28	1	23.59	8	11.89	7	13.32	8	13.49	8	11.47	15	15.53	15	17.04	15	17.22	15	16.08
C200	4	21.85	3	22.99	5	22.55	4	22.03	8	7.02	9	13.23	8	10.57	8	12.61	11	15.22	11	16.82	11	16.79	11	16.42
C153	2	21.68	1	23	3	22.08	2	22.52	5	10.13	4	12.94	5	10.65	5	11.77	13	13.47	13	14.99	13	15.54	13	14.87
C096	2	22.74	1	23.99	3	24.75	2	23.72	6	7.02	7	12.15	6	10.64	6	11.47	10	10.86	10	13.56	10	13.47	10	12.62
W233	2	21.93	1	22.77	3	25.08	2	23.14	6	11.81	5	12.02	6	11.17	6	11.24	8	15.25	8	16.59	8	17.85	8	15.03
C124	3	20.98	2	23.17	4	24.64	3	21.99	7	9.49	6	14.14	7	13.83	7	12.58	6	11.77	6	15.07	6	15.77	6	14.36
C203	3	22.23	2	24.14	4	23.73	3	23.18	7	7.02	6	12.06	7	9.99	7	11.07	5	12.14	5	13.56	5	15.03	5	12.89
W023	3	22.52	2	23.25	4	23.06	3	23.15	8	10.86	7	13.38	8	11.76	8	11.24	9	14.13	9	14.54	9	15.76	9	13.75
C079	2	22	3	22.54	3	24.54	2	22.83	7	10.58	6	13.02	7	13.26	7	11.15	13	14.84	13	16.15	13	16.4	13	14.41
C133	2	21.99	3	23.27	3	24.87	2	22.76	6	10.43	5	13.16	6	11.18	6	10.78	13	14.65	13	17.71	13	18.17	13	16.42
W270	3	22.34	3	23.08	4	23.47	3	23.43	7	10.85	6	12.6	7	13.91	7	12.79	9	13.25	9	14.72	9	15.36	9	12.72
W329	2	21.02	1	22.81	3	23.82	2	21.96	8	11.1	7	12.94	8	13.26	8	12.55	12	15.41	12	17.33	12	15.85	12	15.72
W288	3	21.94	2	22.85	4	24.48	3	22.77	6	7.02	5	12.25	6	10.05	6	11.09	13	15.55	13	17.41	13	17.88	13	16.06
C113	3	22.2	2	23.6	4	24.6	3	23.56	6	7.02	7	13.27	6	9.98	6	11.93	7	7.02	7	13.96	7	14.19	7	13.26
W031	2	22.22	1	22.25	3	25.11	2	23.25	8	10.78	7	12.3	8	11.04	8	11.76	7	11.93	7	12.06	7	14.37	7	12.64
W114	2	23.12	1	23.3	3	23.81	2	22.68	6	13.9	5	12.99	6	13.2	6	13.18	13	16.82	13	17.68	13	17.7	13	15.88
C030	1	20.34	2	22.33	2	22.6	1	20.89	8	7.02	7	13.93	8	11.45	8	12.63	8	7.02	8	14.74	8	13.36	8	13.49
W243	2	21.33	1	22.66	3	24.8	2	22.39	7	7.02	6	11.85	7	10.09	7	11.42	9	13.94	9	16.06	9	16.83	9	14.97
W004	4	24.34	1	24.85	5	26.87	4	24.71	6	12.14	5	12.81	6	13.67	6	11.95	14	17.75	14	18.73	14	18.45	14	18.11
W012	1	22.27	2	23.49	2	22.57	1	23.67	7	12.69	6	12.34	7	11.95	7	10.34	16	16.26	16	16.47	16	15.79	16	15.63
W159	3	22.36	2	23.34	4	22.96	3	23.06	7	11.6	6	12.55	7	12.17	7	12.28	9	13.1	9	14.16	9	16.52	9	14.11
W323	1	22.2	0	23.42	2	23.27	1	22.82	5	7.02	4	11.58	5	9.37	5	11.05	13	15.42	13	16.65	13	15.2	13	8.08
C055	0	22.22	3	23.78	1	23.25	0	22.63	7	9.77	6	12.72	7	12.23	7	11.96	6	11.44	6	12.58	6	11.02	6	12.38
W197	3	22.63	0	23.18	4	23.48	3	23.15	8	13.04	7	13.01	8	13.06	8	12.63	10	14.72	10	15.06	10	17.12	10	14.34
W167	4	22.73	1	23.54	5	24.53	4	23.92	8	11.86	7	12.8	8	10.86	8	12.28	9	14.22	9	15.85	9	15.56	9	15.38
W168	3	22.54	2	23.3	2	22.98	3	23.06	6	12.48	5	13.13	6	13.47	6	12.34	6	13.3	6	15.23	6	14.96	6	14.64
C173	3	22.29	2	23.73	4	23.72	3	23.31	8	12.72	7	14.03	8	13.29	8	12.88	8	14.17	8	15.62	8	16.08	8	14.86
C202	3	22.09	2	23.31	4	23.06	3	23.24	7	7.02	8	13.7	7	9.88	7	12.28	6	14.12	6	16.18	6	17.79	6	15.18
W326	2	22.13	0	23.27	3	24.97	2	23.27	5	7.02	4	11.82	5	9.79	5	10.78	14	16.85	14	18.2	14	19.67	14	17.13
C175	4	22.87	3	23.46	3	22.72	4	23.82	7	11.01	6	12.34	7	12.35	7	12.29	4	13.26	4	15.04	4	13.24	4	13.71
W260	3	21.49	2	22.83	4	23.41	3	22.98	6	10.52	5	12.44	6	12.58	6	12.48	14	16.15	14	18.59	14	18.09	14	17.28
W127	4	24.38	1	25.11	5	27.18	4	25.11	8	14.04	7	14.29	8	14.64	8	13.81	14	18.97	14	19.97	14	17.94	14	18.49
C018	1	22.76	4	23.43	2	22.15	1	22.38	5	10.12	4	12.62	5	10.32	5	11.57	15	15.48	15	16.51	15	17.18	15	15.46
W206	3	22.42	2	23.3	4	24.39	3	22.89	9	11.46	8	12.04	9	12.87	9	11.24	8	13.19	8	14.45	8	14.82	8	13.95
W223	3	22.36	2	23.35	4	23.34	3	23.58	7	12.26	6	12.87	7	14.4	7	12.93	9	14.25	9	15.44	9	14.58	9	15.27
W112	1	22.4	2	22.68	2	22.23	1	22.28	8	12.63	7	12.8	8	12.69	8	12.97	12	17.36	12	18.57	12	18.07	12	16.96
C028	0	21.67	3	23.27	1	23.96	0	21.76	5	7.02	4	13.48	5	8.95	5	12.05	15	12.73	15	15.84	15	15.77	15	14.84
C168	3	22.52	2	23.89	4	23.07	3	22.68	7	11.08	6	13.59	7	11.68	7	12.5	8	15.13	8	16.51	8	15.6	8	15.75
C064	1	22.76	2	23.55	2	23.18	1	23.25	7	11.16	6	13.46	7	13.44	7	11.91	14	16.06	14	17.29	14	17.5	14	16.5
W201	3	22.26	2	23.21	4	23.38	3	22.33	7	11.65	6	13.45	7	12.43	7	12.07	6	12.41	6	14.3	6	14.2	6	13.14
W325	1	22.54	2	23.94	2	24.83	1	23	7	10.92	6	12.89	7	13.69	7	12.62	13	16.71	13	18.24	13	18.1	13	17.15
W207	1	22.2	2	23.07	2	22.36	1	22.65	8	12.85	7	13.83	8	12.57	8	13.22	14	17.7	14	18.97	14	18.37	14	17.98
W082	1	23.18	2	23.49	2	21.99	1	23.23	7	7.02	6	12.24	7	11.38	7	10.94	15	14.59	15	15.72	15	14.38	15	14.36
W178	2	21.41	1	22.51	3	21.66	2	22.96	7	12.8	6	12.86	7	14.29	7	11.58	10	14.86	10	16.54	10	17.46	10	15.64
W272	3	23.01	2	23.82	4	25.43	3	23.7	6	7.02	5	12.26	6	7.98	6	11.42	8	11.98	8	14.03	8	13.43	8	13.02
W113	4	23.83	1	24.33	5	23.59	4	24.15	8	13.93	7	13.72	8	15.56	8	13.38	16	19.76	16	20.53	16	20.77	16	18.68
W204	4	22.34	3	23.33	5	23.58	4	23.21	8	11.03	7	12	8	10.43	8	11.31	5	9.1	5	12.99	5	10.69	5	7.02
C106	0	22.73	3	23.87	1	22.87	0	22.59	6	10.6	5	13.26	6	11.78	6	12.35	14	16.87	14	18.24	14	16.9	14	16.95
C174	3	22.8	2	23.64	4	22.85	3	23.22	6	7.02	5	12.71	6	8.75	6	12.08	5	14.7	5	16.1	5	16.23	5	15.35
W188	4	23.17	3	23.61	3	24.67	4	23.95	7	12.77	6	14.05	7	14.7	7	13.34	8	14.95	8	16.09	8	15.78	8	15.11
W123	3	21.62	2	22.84	4	23.85	3	22.38	7	7.02	6	12.61	7	10.43	7	11.68	14	17.72	14	18.6	14	20.04	14	18.19
W210	3	22.6	2	23.52	4	22.84	3	23.43	8	11.1	7	11.79	8	12.55	8	11.85	6	11.81	6	13.57	6	12.4	6	13.2
W305	1	22.33	2	22.97	2	22.71	1	22.99	8	11.21	7	12.64	8	12.61	8	11.94	15	15.47	15	16.64	15	16.82	15	14.92
W110	3	22.7	2	23.73	4	24.37	3	23.04	7	14.59	6	14.03	7	14.73	7	14.61	13	17.64	13	17.44	13	18.79	13	17.11
W275	3	22.86	2	23.89	4	24.09	3	24.07	8	13.51	7	14.48	8	14.94	8	14.39	13	18.22	13	19.93	13	19.21	13	18.74
C148	3	21.6	2	23.06	4	23.89	3	22.77	9	10.27	8	13.32	9	12.68	9	12.21	5	12.02	5	14.9	5	15.22	5	14.35
W315	4	21.31	1	22.57	5	21.59	4	22.2	6	12.28	5	13.13	6	11.49	6	12.85	7	12.81	7	14.51	7	11.26	7	7.02
W018	2	22.4	3	23.73	3	25.2	2	23.09	7	12.97	6	11.45	7	14.57	7	11.93	13	17.06	13	15.4	13	15.85	13	14.9
C095	3	22.54	2	23.66	4	23.41	3	22.85	9	11.76	8	14.83	9	14.69	9	13.05	12	16.72	12	18.91	12	18.71	12	17.12
W310	2	22.71	1	23.26	3	24.12	2	23.38	8	13.69	7	14.01	8	13.36	8	13.49	6	15.2	6	16.35	6	16.84	6	14.46
W268	3	22.15	2	23.05	4	21.75	3	22.37	8	11.94	7	13.25	8	13.12	8	12.71	7	14.7	7	16.04	7	15.61	7	14.97
C167	3	22.71	2	24.5	4	25.07	3	23.28	7	10.86	6	13.37	7	13.25	7	13.4	9	14.36	9	17.06	9	16.6	9	15.98
W177	3	22.22	4	23.29	4	24.37	3	23.34	6	11.35	5	13.72	6	11.82	6	13.35	11	14.27	11	15.52	11	15.43	11	14.6
C128	3	21.7	3	23.35	2	23.03	3	23.28	8	7.02	7	13.37	8	8.94	8	12.19	7	12.51	7	15.51	7	17.35	7	14.82
W137	4	22.19	1	23.12	5	24.74	4	23.49	7	11.78	6	12.62	7	11.79	7	13.14	12	14.72	12	15.19	12	16.16	12	15.13
C132	2	21.5	1	22.94	3	22.64	2	22.97	7	9.45	8	13.34	7	12.05	7	12.09	8	14.89	8	17.65	8	19.31	8	16.98
C114	3	21.47	3	23.35	4	24.05	3	23.1	7	10.75	6	13.21	7	13.18	7	10.77	6	7.02	6	12.83	6	11.09	6	11.95
W183	3	22.41	2	23	4	24.11	3	22.41	6	11.15	5	12.52	6	14.37	6	12.33	9	14.54	9	15.94	9	16.05	9	15.05
W166	3	22.58	2	23.19	4	23.78	3	23.06	7	11.84	6	12.11	7	11.76	7	12.07	7	14.3	7	15.45	7	14.77	7	14.92
C197	3	23.03	3	23.42	4	22.42	3	23.55	8	10.6	7	12.24	8	12.15	8	11.66	5	11.6	5	14.31	5	15.05	5	14.11
C022	3	22.16	4	23.35	4	22.31	3	22.62	7	7.02	6	12.31	7	9.96	7	10.52	5	7.02	5	13.32	5	12.79	5	11.66
W218	3	22.45	1	23.1	4	24.03	3	22.95	7	13.01	6	14.09	7	14.33	7	13.46	11	17.49	11	18.58	11	18.01	11	17.68
W194	3	22.1	2	22.69	4	22.43	3	22.78	8	11.66	7	12.24	8	11.52	8	12.27	9	12.65	9	13.64	9	13.36	9	13.15
W321	5	22.48	4	23.28	4	24.46	5	22.61	8	12.68	7	14.19	8	12.63	8	13.26	9	16.13	9	16.93	9	17.13	9	16.12
W216	3	22.85	2	23.42	4	24.59	3	23.02	7	12.21	6	12.97	7	14.22	7	12.62	10	15	10	16.26	10	17.26	10	14.82
C047	1	21.68	2	22.5	2	22.75	1	22.06	8	7.02	7	13.28	8	10.48	8	12.21	5	12.62	5	14.35	5	16.65	5	13.25
W039	4	22.57	3	24.11	3	22.74	4	23.48	7	11.63	6	13.61	7	14.31	7	12.3	7	11.07	7	14.81	7	12.56	7	13.69
W021	2	23.49	1	24.62	3	25.68	2	24.46	8	13.63	7	14.73	8	15.83	8	13.26	13	19.17	13	19.99	13	19.05	13	18.94
W027	1	22.34	3	23.24	2	24.01	1	22.78	8	11.75	7	12.95	8	12.6	8	11.45	13	13.99	13	15.44	13	14.29	13	14.61
C054	1	22.53	2	23.4	2	23.65	1	23.54	7	11.37	6	13.56	7	11.46	7	13.04	16	14.23	16	15.32	16	17.14	16	14.51
W271	4	23.21	3	23.69	3	24.89	4	23.71	7	11.55	6	13.2	7	10.88	7	11.98	6	7.02	6	13.27	6	14.19	6	12.62
C112	4	22.16	3	23.94	5	24.02	4	23.46	8	7.02	9	13.85	8	13.21	8	11.54	5	7.02	5	13.4	5	12.51	5	11.82
W171	3	21.29	2	22.94	4	22.43	3	22.58	9	12.28	8	12.6	9	13.42	9	12.2	9	16.13	9	18.11	9	20.13	9	17.14
W017	3	22.49	2	22.93	4	23.7	3	22.9	7	11.71	6	14.11	7	13.25	7	12.85	14	15.84	14	17.9	14	16.17	14	17.25
C081	3	22.65	2	22.97	4	21	3	21.88	7	7.02	6	12.94	7	10.97	7	10.35	9	14.55	9	15.29	9	13.84	9	13.75
W231	3	23.16	2	23.35	4	22.94	3	23.74	8	13.5	7	14.12	8	14.65	8	13.83	7	16.17	7	17.29	7	16.89	7	16.45
C178	4	23.33	3	24.08	5	23.1	4	23.84	6	11.06	5	12.72	6	12.57	6	12.34	10	12.87	10	13.93	10	14.59	10	13.08
C119	2	21.63	3	23.9	3	23.91	2	22.57	8	12.22	7	14.79	8	13.68	8	13.84	11	12.6	11	16.1	11	15.27	11	15.25
C107	3	22.45	2	23.68	4	25.09	3	23.13	8	11.73	7	14.22	8	11.4	8	12.68	10	15.28	10	16.69	10	16.54	10	15.13
C165	5	22.23	2	23.94	6	23.05	5	22.97	8	12.1	7	13.26	8	12.76	8	13.31	6	12.27	6	15.78	6	17.64	6	15.01
W245	1	21.08	2	21.72	2	23.87	1	22.36	8	11.41	7	13.23	8	13.37	8	12.29	6	15.38	6	17.39	6	17.08	6	16.71
C019	3	22.27	3	23.81	4	23.77	3	22.92	9	10.84	8	12.7	9	14.68	9	12.11	4	11.7	4	13.95	4	11.93	4	11.94
W047	3	23.01	2	24.35	4	23.61	3	23.75	8	11.72	7	12.84	8	14.07	8	12	13	17.78	13	18.99	13	17.56	13	17.97
C100	3	21.87	2	23.69	3	24.74	3	22.18	7	7.02	6	13.46	7	10.46	7	12.02	8	13.4	8	15.46	8	14.67	8	14.37
C152	3	22.54	1	23.6	4	25.22	3	23.09	8	11.54	7	13.94	8	12.35	8	13.32	12	15.18	12	16.69	12	16.14	12	16.52
W249	1	22.03	2	22.75	2	24.58	1	23.53	6	11.65	5	12.26	6	12.13	6	11.85	13	14.66	13	17.14	13	15.79	13	15.71
C033	3	21.93	2	23.17	4	22.31	3	22.27	6	7.02	5	12.09	6	9.43	6	11.57	3	10.58	3	12.28	3	12.13	3	12.79
W122	1	22.04	2	23.44	2	24.5	1	22.46	7	7.02	6	9.85	7	9.42	7	11.35	12	15.76	12	17.71	12	17.31	12	16.12
W174	3	22.66	2	23.26	4	26.08	3	23.64	7	12.48	6	13.53	7	12.68	7	12.7	8	14.21	8	15.19	8	13.83	8	15.23
W041	2	21.86	2	22.78	3	24.33	2	22.46	8	12.38	7	12.87	8	12.51	8	11.69	15	18.6	15	20.44	15	20.74	15	19.15
C154	0	22.44	2	23.53	1	24.99	0	23.3	5	7.02	4	12.64	5	9.56	5	11.56	14	15.12	14	16.8	14	16.29	14	16.47
C147	2	21.97	5	23.9	1	23.19	2	22.87	7	10.39	6	14.13	7	13.77	7	13.12	8	11.99	8	16	8	17.03	8	15.57
C196	3	22.25	4	22.71	4	22.54	3	23.12	7	7.02	6	13.39	7	11.79	7	12.09	15	15.71	15	17.32	15	17.59	15	17.04
C120	1	21.82	2	23.78	2	21.98	1	23.1	5	7.02	4	13.2	5	11.73	5	11.92	15	12.28	15	15.56	15	15.66	15	14.93
W086	3	21.64	2	22.43	3	22.86	3	21.75	8	11.96	7	13.04	8	12.86	8	11.71	9	13.87	9	15.07	9	14.94	9	14.16
W062	2	23.63	1	24.87	3	25.62	2	24.5	7	13.19	6	13.34	7	14.81	7	13.67	13	17.31	13	18.46	13	17.15	13	17.9
C004	2	21.92	3	23.31	3	24.86	2	21.33	9	10.4	8	13.82	9	13.26	9	12.02	12	14.73	12	17.28	12	15.96	12	15.47
W016	2	22.87	3	23.07	3	24.92	2	22.8	7	13.24	6	12.84	7	12.44	7	11.21	16	18.48	16	16.68	16	17.02	16	16.38
C150	2	22.02	3	23.68	3	24.08	2	23.09	7	7.02	6	11.97	7	11.17	7	11.73	15	13.72	15	17.06	15	16.39	15	16.16
W266	4	24.01	3	24.54	3	25.89	4	24.86	6	12.9	5	13.84	6	12.19	6	12.57	11	15.8	11	17.34	11	17.78	11	16.47
C164	3	22.47	2	24.36	4	25.49	3	23.79	7	11.4	6	13.68	7	13.09	7	13.69	10	13.16	10	15.53	10	16.11	10	14.81
C070	2	22.12	1	23.28	3	23.33	2	22.41	5	7.02	4	12.31	5	11.72	5	9.87	14	15.06	14	16.14	14	15.4	14	14.86
W224	4	21.72	3	22.68	5	23.17	4	23.03	7	11.3	6	13.07	7	12.65	7	11.95	8	13.88	8	15.6	8	15.51	8	14.71
C179	2	22.07	3	22.83	3	23	2	22.6	8	12.25	7	13.45	8	14.83	8	12.88	15	15.52	15	16.98	15	19.24	15	16.53
W234	2	22.14	1	22.73	3	22.64	2	22.83	6	11.63	5	12.38	6	11.85	6	12.02	9	14.52	9	16.04	9	15.29	9	15.08
W198	2	22.19	1	23.03	3	23.31	2	23.24	6	11.66	7	12.57	6	12.65	6	12.61	10	12.77	10	14.39	10	15.33	10	13.17
W010	1	22.15	2	22.42	2	24.54	1	23.18	7	13.36	6	13.18	7	15.21	7	13.12	15	17.29	15	18.45	15	16.96	15	17.75
W193	1	22.65	2	22.99	2	22.69	1	22.53	10	13.42	9	13.53	10	13.76	10	13.58	16	17.07	16	17.73	16	19.39	16	16.95
W063	3	22.39	2	23.73	4	22	3	23.23	7	10.28	6	11.55	7	10.72	7	11.24	14	14.88	14	16.17	14	16.56	14	15.35
C172	1	22.73	2	23.64	2	23.14	1	22.19	7	12.56	6	13.71	7	15.76	7	12.66	15	15.76	15	16.59	15	14.5	15	15.61
C188	1	21.28	4	22.42	2	23.13	1	21.44	6	9.79	5	12.58	6	11.58	6	12.52	14	13.71	14	15.74	14	15.35	14	15.57
W235	3	22.16	2	23.16	4	24.13	3	23.54	9	11.94	8	14.3	9	14.19	9	13.62	6	13.73	6	15.52	6	15.12	6	14.21
C016	2	22.71	1	23.64	3	22.43	2	22.23	4	7.02	3	12.16	4	9.91	4	11.12	14	15.44	14	16.84	14	14.97	14	15.93
W269	3	22.02	2	22.78	4	25.31	3	22.69	7	12.22	6	12.46	7	12.8	7	12.06	8	11.42	8	13.76	8	11.26	8	11.41
W290	1	22.77	2	23.38	2	24.18	1	23.77	8	11.7	7	12.57	8	13.52	8	12.24	16	14.59	16	16.11	16	15.68	16	15.02
W318	3	23.38	2	24.07	2	23.8	3	24.49	7	13.76	6	14.46	7	13.82	7	14.01	7	15.89	7	17.27	7	17.1	7	16.22
W274	3	23.09	2	23.81	4	24.86	3	23.38	8	12.05	7	13.61	8	13.55	8	12.02	6	13.37	6	15.25	6	15.1	6	13.22
W324	1	22.08	2	23.44	2	22.62	1	22.63	6	7.02	5	12.27	6	8.71	6	11.2	13	16.65	13	18.48	13	18.04	13	16.88
W057	3	21.15	2	22.75	4	22.33	3	22.1	7	11.03	6	12.98	7	12.46	7	11.77	13	16.49	13	17.98	13	17.01	13	16.96
